# Supplementary material for: Imputation of Unordered Markers and the Impact on Genomic Selection Accuracy
Source: G3 (Bethesda). 2013 Mar 1;3(3):427–39. doi: 10.1534/g3.112.005363 (PMC3583451; doi:10.1534/g3.112.005363)
Supplement: Supporting Information [file supp_3.3.427_FileS3.zip › SRRW_NA20.csv]

	PhenoRust	Marker_1	Marker_77	Marker_100	Marker_167	Marker_172	Marker_175	Marker_179	Marker_213	Marker_265	Marker_281	Marker_314	Marker_366	Marker_1890	Marker_1933	Marker_1935	Marker_1936	Marker_1944	Marker_1959	Marker_1982	Marker_1987	Marker_1990	Marker_2018	Marker_2020	Marker_2037	Marker_2046	Marker_2064	Marker_2446	Marker_2454	Marker_2461	Marker_2466	Marker_2468	Marker_2470	Marker_2484	Marker_2579	Marker_2701	Marker_2732	Marker_2735	Marker_2741	Marker_2743	Marker_2744	Marker_2874	Marker_2916	Marker_3267	Marker_3331	Marker_3360	Marker_3361	Marker_3449	Marker_3482
1	0.308912937	1	1	-1	1	-1	1	-1	1	1	1	1	1	-1	1	-1	1	1	1	1	1	-1	1	1	-1	-1	-1	1	1	-1	1	-1	-1	1	1	1	-1	1	1	NA	NA	NA	1	1	-1	1	-1	1	1
2	0.396109807	1	1	1	1	-1	-1	-1	1	1	-1	-1	1	-1	1	1	-1	1	1	1	1	1	-1	-1	1	1	1	1	1	NA	1	-1	-1	-1	1	1	1	1	-1	-1	-1	1	1	1	NA	-1	1	1	1
3	0.095720709	1	1	-1	1	-1	1	-1	1	1	1	1	1	-1	1	-1	1	1	-1	1	1	1	1	1	-1	1	-1	1	1	-1	1	-1	-1	-1	1	1	-1	1	-1	1	1	-1	-1	1	1	1	1	1	1
4	0.290278361	1	-1	-1	0	1	-1	-1	1	1	1	1	-1	1	1	-1	1	1	-1	-1	1	1	-1	1	1	1	1	1	1	1	1	1	-1	-1	1	1	1	1	1	-1	-1	-1	1	1	1	1	1	-1	1
5	0.325054942	1	-1	1	1	1	1	1	-1	1	1	-1	0	1	-1	1	1	1	0	-1	1	1	-1	-1	1	1	-1	-1	1	1	-1	-1	-1	1	-1	1	-1	-1	-1	0	0	-1	1	-1	1	1	1	1	1
6	-0.120876969	1	NA	0	1	1	NA	NA	-1	1	1	0	-1	-1	1	NA	1	1	1	1	NA	1	-1	1	1	-1	NA	1	NA	1	1	-1	-1	0	1	NA	-1	1	0	-1	-1	1	0	0	0	1	NA	-1	-1
7	-0.206812629	NA	-1	-1	1	1	-1	-1	-1	1	1	1	1	1	-1	-1	1	1	1	NA	1	1	NA	1	-1	1	1	1	1	1	1	1	1	1	-1	-1	-1	1	-1	-1	-1	1	1	-1	-1	1	1	1	-1
8	0.121502313	1	-1	1	1	-1	1	-1	1	1	NA	-1	1	1	1	-1	-1	-1	-1	1	-1	1	-1	0	-1	1	-1	-1	NA	-1	-1	-1	-1	-1	-1	1	-1	1	-1	-1	-1	-1	-1	NA	0	1	1	1	1
9	0.46312199	1	-1	1	1	-1	-1	-1	1	-1	1	-1	1	1	1	1	-1	1	NA	1	1	1	-1	-1	-1	1	-1	-1	-1	-1	1	-1	1	-1	-1	1	-1	-1	-1	-1	-1	1	1	-1	-1	1	1	1	1
10	-0.067514063	NA	-1	1	1	-1	NA	-1	-1	1	1	-1	1	1	1	NA	-1	1	NA	-1	NA	1	-1	-1	1	1	-1	-1	1	1	1	-1	1	-1	-1	1	-1	1	-1	-1	-1	1	1	-1	1	1	-1	1	1
11	0.408846362	1	-1	1	-1	-1	1	-1	-1	1	-1	-1	-1	-1	1	1	-1	-1	-1	-1	1	1	-1	1	-1	1	-1	-1	1	-1	1	-1	1	-1	-1	1	-1	1	-1	-1	-1	-1	-1	1	-1	0	-1	1	1
12	0.414744384	1	1	1	1	-1	-1	-1	-1	1	1	-1	1	-1	-1	-1	1	1	1	1	1	-1	1	1	-1	1	1	1	1	-1	1	-1	1	-1	-1	-1	-1	1	-1	-1	-1	1	-1	-1	-1	-1	1	1	1
13	0.074910066	1	-1	1	1	-1	1	1	1	1	-1	-1	1	-1	1	1	-1	-1	-1	-1	-1	1	-1	1	-1	0	-1	-1	1	1	1	-1	-1	1	-1	1	-1	1	-1	-1	-1	NA	1	1	-1	1	1	1	1
14	0.413781148	-1	1	0	1	1	1	-1	1	1	-1	0	1	1	1	1	1	1	-1	-1	-1	1	-1	1	1	1	-1	1	0	1	-1	-1	0	-1	-1	0	-1	1	-1	-1	-1	NA	1	-1	-1	1	1	-1	1
15	0.479901227	1	-1	-1	1	-1	-1	-1	1	1	1	1	1	1	1	1	1	1	0	NA	1	1	-1	1	-1	-1	-1	1	1	-1	1	-1	-1	-1	1	1	-1	-1	0	1	1	1	1	1	-1	1	1	1	1
16	0.290278361	-1	-1	1	-1	-1	1	-1	1	1	-1	-1	1	-1	1	1	-1	-1	1	-1	1	1	-1	1	-1	1	NA	-1	1	1	1	-1	-1	1	-1	1	-1	1	-1	-1	-1	-1	-1	1	-1	1	1	-1	1
17	0.197017145	NA	NA	1	1	1	NA	NA	1	NA	NA	1	NA	1	1	-1	-1	1	1	NA	NA	1	-1	1	1	1	-1	1	1	NA	1	-1	NA	-1	NA	0	-1	1	1	-1	-1	1	1	-1	-1	NA	1	NA	1
18	0.595063778	1	NA	-1	1	NA	NA	NA	1	1	NA	NA	1	-1	1	-1	1	1	1	1	1	1	1	1	-1	1	1	1	1	NA	1	-1	-1	-1	1	1	-1	1	-1	-1	-1	NA	-1	-1	-1	1	1	-1	1
19	0.192248684	1	-1	1	0	-1	1	-1	NA	1	NA	-1	1	1	1	1	NA	-1	-1	-1	-1	1	-1	1	-1	1	-1	-1	NA	1	1	-1	-1	1	NA	NA	-1	1	-1	-1	-1	-1	-1	1	-1	1	1	1	1
20	0.228526967	1	-1	0	1	-1	1	-1	1	1	-1	-1	-1	-1	-1	-1	-1	-1	1	-1	1	1	-1	1	-1	1	-1	-1	1	1	1	-1	-1	1	-1	1	-1	1	-1	-1	-1	-1	1	-1	-1	1	-1	1	1
21	0.224195215	1	1	1	-1	-1	1	1	1	1	0	NA	1	0	1	1	-1	-1	NA	-1	-1	1	-1	1	-1	1	-1	NA	1	1	1	-1	-1	1	-1	1	-1	1	-1	-1	-1	-1	0	1	-1	1	1	1	1
22	0.151236603	1	-1	1	0	-1	1	-1	1	1	-1	-1	-1	0	1	1	-1	-1	-1	NA	-1	1	-1	1	-1	-1	-1	-1	1	1	1	-1	-1	1	-1	1	-1	1	-1	-1	-1	-1	-1	1	-1	0	-1	NA	1
23	0.132602026	1	NA	1	1	-1	-1	-1	-1	1	1	-1	NA	-1	1	1	1	1	1	-1	1	NA	1	1	-1	1	-1	1	1	1	1	-1	-1	1	-1	1	-1	1	1	-1	-1	1	-1	1	-1	1	1	1	1
24	0.235028023	1	1	1	1	-1	1	-1	-1	1	1	-1	1	-1	1	0	1	1	1	1	1	-1	1	1	-1	1	-1	1	1	1	-1	-1	-1	-1	-1	NA	-1	1	-1	NA	NA	1	-1	-1	-1	1	1	1	1
25	0.154642052	1	-1	1	1	-1	1	-1	-1	1	-1	-1	-1	1	1	1	-1	1	1	1	1	1	-1	-1	1	1	1	-1	1	1	1	-1	-1	-1	1	1	1	1	-1	-1	-1	1	1	1	1	0	-1	1	1
26	0.048810606	-1	1	1	1	-1	1	-1	-1	1	1	-1	1	-1	1	1	-1	1	-1	1	-1	1	-1	-1	-1	1	-1	-1	1	-1	1	-1	-1	-1	-1	1	-1	1	-1	-1	-1	NA	1	-1	0	1	1	-1	1
27	-0.083995652	-1	-1	1	1	-1	1	-1	-1	1	1	-1	1	-1	1	1	1	1	1	-1	-1	-1	1	-1	1	1	-1	-1	1	1	-1	-1	-1	1	-1	1	-1	1	-1	1	1	-1	1	-1	1	1	1	-1	NA
28	0.009099239	-1	-1	-1	0	-1	1	-1	-1	1	1	1	1	1	1	-1	1	-1	1	NA	-1	NA	-1	-1	-1	-1	-1	1	NA	-1	1	-1	-1	1	-1	1	1	1	1	0	0	NA	1	1	1	-1	1	-1	1
29	0.021835794	NA	-1	-1	1	1	-1	-1	-1	1	-1	1	1	1	1	1	1	1	0	1	1	1	1	-1	-1	-1	-1	-1	1	-1	1	1	-1	-1	1	1	1	1	-1	-1	-1	-1	1	-1	1	1	-1	1	1
30	0.036074051	-1	-1	-1	0	-1	-1	-1	1	1	1	1	1	-1	1	1	1	1	-1	-1	1	-1	1	1	0	1	-1	1	1	1	1	1	-1	-1	-1	1	1	1	-1	-1	-1	-1	1	1	1	1	1	-1	1
31	0.075785418	1	-1	-1	1	-1	NA	NA	1	1	1	1	-1	1	1	1	-1	1	1	-1	1	1	-1	1	-1	-1	-1	1	1	1	-1	-1	-1	-1	1	1	-1	-1	-1	-1	-1	NA	0	-1	-1	NA	-1	-1	1
32	0.273210054	1	1	-1	1	-1	-1	-1	-1	1	1	1	1	-1	-1	1	1	1	0	-1	1	1	1	-1	-1	1	-1	1	1	1	-1	-1	-1	1	-1	NA	-1	1	1	-1	-1	-1	1	1	1	1	1	-1	1
33	0.075785418	1	1	-1	0	-1	1	-1	1	1	1	1	-1	1	1	1	-1	1	-1	-1	-1	1	-1	-1	-1	1	-1	1	1	1	0	-1	-1	-1	-1	1	NA	1	1	-1	-1	-1	1	1	-1	1	-1	-1	1
34	-0.198834885	1	1	1	0	-1	1	-1	-1	1	1	-1	1	1	1	1	-1	1	1	-1	1	1	-1	-1	1	0	-1	-1	1	1	1	-1	-1	-1	1	1	1	1	-1	1	1	-1	1	1	1	1	1	-1	1
35	0.322224892	1	-1	1	1	NA	1	-1	1	-1	1	-1	1	1	-1	1	-1	1	NA	-1	1	NA	-1	1	0	1	-1	1	1	NA	1	-1	1	-1	-1	1	1	-1	1	-1	-1	1	1	1	-1	NA	-1	-1	1
36	0.105627214	1	-1	-1	0	-1	1	-1	1	1	0	1	-1	0	1	-1	-1	1	0	-1	-1	1	-1	1	1	0	-1	1	NA	0	1	1	-1	1	-1	1	1	1	1	-1	-1	-1	1	1	1	1	-1	-1	0
37	-0.256513278	1	1	-1	1	NA	NA	NA	1	1	1	1	1	-1	1	-1	1	1	-1	1	1	-1	1	1	-1	-1	1	1	NA	NA	1	-1	-1	-1	1	NA	-1	1	1	-1	-1	1	NA	NA	-1	1	1	-1	-1
38	-0.305528116	1	1	-1	1	-1	0	-1	-1	1	1	1	-1	1	-1	1	-1	1	1	-1	1	NA	1	1	-1	1	-1	-1	1	1	1	1	1	-1	-1	1	1	1	-1	1	1	1	1	NA	1	-1	1	1	1
39	0.257068049	1	0	-1	1	-1	1	-1	1	1	1	1	-1	-1	1	-1	1	1	1	1	-1	-1	1	1	1	-1	-1	1	1	-1	1	-1	1	-1	-1	-1	-1	1	1	-1	-1	1	1	1	-1	0	-1	1	1
40	0.154642052	1	0	0	1	-1	1	-1	0	1	-1	0	1	1	1	-1	0	1	-1	-1	-1	1	-1	0	0	1	-1	0	1	1	1	NA	-1	-1	-1	1	-1	1	0	-1	-1	-1	-1	-1	1	1	1	1	-1
41	0.021835794	1	-1	1	1	1	-1	-1	1	1	1	-1	1	1	1	1	-1	1	-1	1	-1	NA	-1	-1	-1	1	NA	1	1	-1	1	-1	-1	1	-1	1	-1	1	-1	-1	-1	-1	1	-1	1	1	1	1	1
42	-0.096732207	NA	NA	1	1	1	-1	NA	1	1	-1	-1	NA	1	1	1	1	1	-1	1	1	1	1	-1	-1	1	-1	1	1	-1	1	-1	-1	1	1	NA	-1	-1	NA	-1	-1	NA	1	NA	1	1	1	1	1
43	-0.061955626	-1	1	1	0	-1	1	-1	-1	1	-1	-1	1	-1	1	1	1	-1	0	1	-1	1	1	-1	-1	-1	NA	-1	1	1	1	-1	1	1	-1	1	-1	-1	-1	-1	-1	-1	1	0	1	1	1	-1	1
44	0.124483936	1	-1	-1	0	-1	0	-1	-1	1	-1	1	1	1	1	1	-1	1	1	1	1	1	-1	1	-1	1	1	0	1	1	1	-1	-1	-1	-1	1	1	1	-1	-1	-1	1	1	1	-1	1	-1	1	1
45	-0.256513278	1	-1	1	-1	1	1	-1	1	-1	NA	-1	1	1	1	-1	1	1	1	-1	-1	1	-1	-1	-1	1	1	1	-1	1	-1	-1	1	1	-1	1	-1	1	-1	-1	-1	1	1	1	NA	1	1	1	1
46	0.222291468	1	1	1	NA	1	1	-1	1	NA	1	-1	-1	1	1	1	1	1	-1	-1	-1	NA	-1	-1	-1	1	1	1	-1	NA	1	NA	1	1	1	1	NA	1	-1	-1	-1	1	1	NA	1	-1	1	NA	1
47	-0.362344724	1	-1	-1	1	-1	-1	-1	-1	1	1	1	1	0	1	-1	1	1	-1	1	1	1	-1	1	1	-1	-1	-1	-1	1	-1	1	-1	1	-1	1	1	-1	-1	-1	-1	1	1	NA	1	1	1	-1	1
48	-0.123707019	-1	-1	-1	0	1	-1	-1	1	1	1	1	1	1	1	0	1	1	-1	NA	1	1	-1	-1	1	1	-1	1	1	1	1	1	-1	-1	1	1	1	1	1	-1	-1	-1	1	1	1	1	1	-1	1
49	0.230631703	1	1	-1	0	1	0	-1	1	-1	-1	1	-1	-1	1	-1	1	1	0	-1	1	1	-1	1	0	1	1	1	-1	1	-1	1	-1	-1	-1	1	1	1	-1	-1	-1	1	1	1	1	1	1	-1	1
50	0.021835794	1	-1	1	NA	1	1	-1	-1	1	1	-1	1	1	1	1	-1	1	-1	-1	-1	-1	1	-1	1	1	-1	-1	1	-1	1	-1	-1	-1	-1	1	1	1	-1	-1	-1	-1	1	1	1	-1	1	1	1
51	0.216393446	-1	-1	1	1	1	-1	-1	1	1	1	-1	1	-1	1	1	1	1	1	-1	1	-1	-1	1	1	1	-1	NA	1	1	1	1	-1	1	-1	1	1	1	NA	NA	NA	-1	1	-1	-1	1	1	-1	1
52	0.167378607	1	1	1	1	-1	-1	-1	-1	1	-1	NA	NA	-1	1	-1	1	NA	1	1	1	NA	-1	1	1	1	NA	1	1	1	0	-1	-1	-1	1	NA	NA	1	1	-1	-1	NA	1	NA	1	-1	1	1	1
53	-0.046935938	1	1	-1	0	1	0	-1	0	1	0	1	-1	1	1	-1	1	1	NA	NA	1	1	-1	1	-1	0	0	0	1	0	1	0	1	1	-1	1	0	-1	-1	-1	-1	NA	1	0	1	1	1	-1	-1
54	0.747343859	1	1	-1	1	1	1	1	-1	1	-1	1	NA	1	1	-1	1	1	1	1	-1	NA	-1	-1	-1	-1	1	NA	1	1	1	1	1	-1	-1	-1	-1	-1	-1	-1	-1	NA	-1	-1	-1	-1	1	NA	1
55	0.310518689	NA	NA	1	-1	-1	1	-1	-1	1	-1	NA	1	NA	1	1	1	-1	0	-1	1	1	-1	NA	NA	1	-1	1	1	-1	1	-1	-1	1	1	NA	-1	1	NA	-1	-1	-1	-1	NA	-1	1	NA	1	1
56	0.586375164	-1	-1	-1	1	1	1	1	1	1	-1	1	-1	1	1	1	1	1	-1	1	-1	1	-1	1	-1	1	1	NA	1	-1	1	1	-1	-1	-1	1	1	1	1	-1	-1	-1	1	-1	-1	NA	1	-1	1
57	0.182351995	1	-1	-1	1	1	-1	-1	1	-1	-1	1	-1	1	-1	-1	1	1	0	1	1	1	-1	1	-1	1	-1	-1	1	-1	-1	1	1	-1	-1	1	1	1	-1	1	1	1	1	1	-1	1	1	-1	1
58	-0.031428776	1	-1	-1	0	1	1	-1	1	1	1	1	1	1	1	-1	1	1	-1	1	1	1	-1	1	-1	1	1	1	1	1	0	-1	-1	-1	1	1	-1	1	1	-1	-1	1	1	1	1	1	1	1	1
59	-0.093247959	NA	NA	-1	1	-1	-1	NA	-1	1	-1	1	NA	1	-1	1	-1	1	1	-1	1	1	-1	1	-1	-1	-1	NA	NA	1	1	NA	1	1	NA	1	-1	-1	-1	NA	NA	1	1	NA	1	NA	1	NA	1
60	-0.380716221	1	1	1	1	-1	-1	0	-1	1	1	-1	-1	-1	1	-1	1	1	-1	-1	-1	1	-1	1	1	1	1	1	1	1	1	-1	-1	-1	-1	1	-1	1	-1	-1	-1	1	1	-1	1	1	1	-1	-1
61	-0.032881887	1	1	1	1	0	1	-1	NA	1	1	-1	1	1	1	1	1	1	1	-1	1	-1	NA	-1	0	1	-1	1	1	1	0	-1	-1	0	1	1	1	1	-1	-1	NA	-1	1	-1	1	1	-1	-1	1
62	0.016673514	1	-1	1	NA	-1	-1	-1	-1	1	-1	-1	1	1	1	1	-1	-1	0	1	1	1	-1	-1	-1	1	-1	-1	1	NA	1	-1	NA	-1	1	NA	-1	1	-1	-1	-1	1	1	NA	NA	1	-1	1	1
63	-0.122167815	1	-1	-1	1	-1	-1	-1	1	-1	1	1	1	0	0	-1	1	1	1	-1	-1	1	-1	1	1	1	-1	1	-1	1	1	-1	-1	-1	1	1	-1	1	-1	-1	-1	-1	1	1	1	-1	-1	-1	1
64	-0.138597655	NA	1	1	NA	1	-1	1	-1	1	-1	-1	-1	-1	1	-1	-1	1	-1	-1	-1	1	-1	-1	-1	1	NA	NA	-1	-1	1	-1	1	1	-1	1	-1	1	-1	-1	-1	NA	1	NA	1	1	1	1	-1
65	-0.249168962	1	1	-1	1	1	-1	-1	-1	1	1	1	-1	1	-1	-1	-1	1	1	-1	1	NA	1	1	-1	1	1	1	1	1	1	1	1	1	-1	-1	1	1	-1	NA	NA	1	1	-1	1	-1	1	1	-1
66	-0.282480495	1	-1	-1	1	1	-1	-1	-1	1	1	1	1	1	-1	-1	1	1	1	NA	1	NA	-1	1	-1	-1	1	1	1	1	1	1	1	1	-1	1	1	1	-1	-1	-1	1	1	-1	1	1	1	NA	-1
67	-0.28596482	-1	1	-1	0	-1	-1	1	-1	1	1	1	-1	1	1	-1	1	1	-1	-1	1	1	-1	-1	-1	-1	-1	NA	1	1	1	-1	1	-1	-1	-1	1	1	-1	1	1	NA	1	1	1	-1	-1	-1	-1
68	-0.22008844	1	-1	-1	0	1	-1	-1	-1	1	-1	1	1	1	1	1	1	1	1	NA	1	1	-1	1	-1	-1	-1	1	1	1	1	-1	1	1	-1	1	-1	1	1	-1	-1	1	1	1	1	1	1	1	1
69	0.563692647	1	-1	1	-1	-1	1	1	1	1	-1	-1	-1	1	1	1	1	1	0	-1	1	1	1	-1	-1	1	-1	1	1	1	1	-1	-1	1	-1	1	NA	1	-1	-1	-1	1	-1	1	NA	1	1	-1	1
70	-0.199643707	NA	0	0	-1	-1	-1	-1	1	1	0	-1	1	0	1	0	1	0	1	-1	0	1	-1	1	-1	0	-1	1	1	1	0	-1	-1	1	0	1	NA	1	0	-1	-1	-1	0	1	-1	1	1	1	1
71	-0.303532614	1	-1	-1	NA	-1	-1	-1	1	-1	1	1	1	1	1	1	-1	1	NA	1	1	-1	-1	-1	-1	1	-1	1	-1	-1	1	-1	1	-1	-1	1	-1	1	-1	-1	-1	1	1	1	-1	1	-1	1	1
72	0.083643998	NA	-1	-1	1	-1	1	-1	-1	1	1	1	1	NA	1	NA	1	1	1	1	1	-1	1	-1	NA	-1	-1	-1	1	-1	1	-1	-1	-1	-1	1	NA	1	-1	-1	-1	NA	-1	1	1	1	1	-1	NA
73	-0.112995811	1	-1	1	1	1	-1	-1	0	-1	-1	-1	1	1	1	1	1	1	0	1	1	1	-1	-1	-1	0	0	1	1	1	1	-1	1	-1	-1	1	-1	1	-1	-1	-1	1	1	-1	0	1	1	1	-1
74	0.087002052	1	-1	1	NA	-1	NA	-1	1	NA	-1	-1	1	NA	1	NA	NA	-1	NA	-1	NA	1	-1	1	-1	1	-1	-1	1	1	1	-1	-1	1	1	1	-1	1	NA	-1	-1	NA	-1	1	-1	1	1	1	1
75	-0.213387046	1	-1	1	-1	1	1	-1	1	1	-1	-1	-1	1	1	-1	-1	1	1	-1	-1	1	-1	-1	-1	1	NA	1	1	1	1	-1	1	1	1	-1	-1	1	-1	1	1	1	-1	1	-1	1	1	1	1
76	0.037987214	1	1	1	1	-1	-1	-1	1	1	1	-1	-1	1	1	1	1	1	1	NA	1	1	-1	1	-1	1	-1	1	1	-1	-1	-1	-1	1	1	1	-1	1	1	1	1	-1	-1	1	-1	1	1	1	1
77	-0.35794121	1	1	1	1	-1	-1	-1	1	1	1	-1	-1	1	1	1	1	1	1	NA	-1	1	-1	1	-1	1	-1	1	1	NA	-1	-1	-1	1	1	1	-1	1	1	-1	-1	-1	-1	1	-1	1	1	1	NA
78	-0.248163627	NA	NA	1	1	NA	NA	NA	NA	1	NA	NA	NA	NA	NA	NA	1	NA	NA	-1	1	NA	-1	NA	NA	1	NA	NA	1	NA	NA	NA	-1	1	NA	NA	1	NA	NA	NA	NA	NA	1	1	1	1	NA	1	NA
79	0.1491906	-1	-1	1	NA	1	-1	1	1	1	-1	NA	1	NA	-1	NA	1	1	1	-1	-1	-1	-1	-1	-1	1	-1	1	-1	1	-1	-1	-1	1	NA	NA	-1	1	-1	1	1	-1	-1	1	1	1	1	-1	1
80	0.160328607	-1	-1	1	1	1	NA	NA	NA	NA	NA	-1	1	-1	NA	NA	1	1	NA	-1	-1	-1	1	NA	-1	1	-1	1	NA	1	-1	-1	NA	1	-1	1	-1	NA	NA	NA	NA	-1	NA	NA	1	1	1	-1	NA
81	-0.080580788	1	-1	1	0	-1	-1	1	-1	1	1	-1	1	-1	1	-1	1	1	1	1	1	1	-1	1	-1	1	-1	1	1	-1	1	1	-1	-1	1	1	1	1	1	-1	-1	-1	1	1	-1	1	1	1	1
82	-0.261330028	NA	NA	NA	1	NA	1	NA	NA	NA	NA	NA	NA	NA	1	1	NA	1	NA	NA	NA	-1	NA	NA	-1	1	NA	-1	NA	NA	NA	NA	NA	-1	NA	NA	NA	NA	NA	NA	NA	NA	1	-1	1	NA	1	NA	1
83	-0.130236823	-1	NA	1	1	-1	1	-1	1	1	1	-1	NA	-1	1	1	1	1	1	-1	1	-1	1	-1	-1	0	-1	1	1	1	-1	-1	-1	1	-1	1	NA	1	-1	NA	NA	-1	1	-1	1	1	1	-1	1
84	0.018097395	-1	-1	1	1	NA	1	-1	1	1	1	-1	1	-1	1	1	1	1	0	-1	0	-1	1	-1	-1	1	-1	1	1	1	-1	-1	-1	1	-1	1	-1	1	-1	1	1	-1	1	-1	0	1	1	-1	1
85	-0.036311202	-1	-1	1	1	-1	1	-1	1	1	1	-1	1	-1	1	NA	1	1	NA	-1	-1	-1	1	-1	-1	1	NA	1	NA	1	-1	-1	-1	1	-1	NA	-1	1	-1	1	1	-1	1	-1	1	1	1	-1	1
86	-0.009106903	-1	-1	1	1	-1	1	-1	1	1	1	-1	1	-1	1	1	1	1	-1	-1	1	-1	1	-1	-1	1	-1	1	1	1	-1	-1	-1	1	-1	1	-1	1	-1	1	1	-1	1	-1	1	1	1	-1	1
87	0.056439699	-1	-1	1	1	-1	1	-1	1	1	1	-1	1	NA	1	1	1	1	-1	-1	0	-1	1	-1	-1	1	NA	1	1	1	-1	-1	-1	1	-1	1	-1	1	-1	1	1	-1	1	-1	1	1	1	-1	1
88	0.094782004	-1	-1	1	1	-1	1	-1	1	1	1	-1	1	-1	1	1	1	1	0	-1	-1	-1	1	-1	-1	1	-1	1	1	1	-1	-1	-1	1	-1	1	-1	1	-1	1	1	-1	1	-1	1	1	1	-1	1
89	0.121778633	1	1	1	1	1	1	1	1	1	1	-1	1	-1	1	-1	1	1	1	1	1	1	1	1	-1	-1	-1	1	1	-1	1	-1	-1	-1	-1	1	-1	1	1	-1	-1	-1	1	-1	-1	1	1	1	1
90	0.045301693	NA	NA	NA	1	NA	1	-1	1	NA	1	NA	NA	NA	1	NA	1	1	NA	NA	1	NA	NA	NA	NA	1	-1	NA	NA	NA	NA	NA	NA	1	NA	NA	NA	NA	NA	NA	NA	-1	1	-1	1	NA	NA	-1	NA
91	0.003210632	-1	-1	1	1	-1	1	-1	1	1	1	-1	1	-1	1	1	1	1	NA	-1	-1	-1	1	-1	-1	1	-1	1	1	1	-1	-1	-1	1	-1	1	-1	1	-1	1	1	-1	1	-1	1	1	1	-1	1
92	-0.045804206	-1	-1	1	1	-1	1	-1	1	1	1	-1	1	-1	1	1	1	1	0	-1	-1	-1	1	-1	-1	1	NA	1	1	1	-1	-1	-1	1	-1	1	-1	1	-1	NA	NA	NA	1	-1	1	1	1	-1	1
93	0.039198688	-1	-1	1	1	-1	1	-1	1	1	1	-1	1	-1	1	1	1	1	0	-1	1	-1	1	-1	-1	1	-1	1	1	1	-1	-1	-1	1	-1	1	-1	1	-1	1	1	-1	1	-1	1	1	1	-1	1
94	0.121986302	NA	NA	NA	1	NA	1	-1	1	NA	1	NA	1	NA	NA	NA	NA	1	NA	NA	NA	NA	NA	NA	NA	NA	NA	NA	NA	NA	NA	NA	NA	NA	NA	1	NA	NA	NA	NA	NA	NA	1	NA	1	1	NA	NA	NA
95	0.029235401	-1	NA	1	1	-1	1	-1	NA	1	1	-1	1	-1	1	1	1	1	0	-1	1	-1	1	-1	-1	1	NA	-1	1	1	1	-1	-1	1	NA	1	-1	1	-1	1	1	NA	1	-1	1	1	NA	-1	1
96	-0.074653506	-1	NA	1	1	NA	1	NA	-1	1	1	-1	1	-1	1	NA	NA	1	1	-1	NA	-1	NA	NA	-1	1	NA	NA	NA	1	1	-1	NA	1	NA	1	NA	1	-1	1	1	-1	1	NA	1	1	1	-1	1
97	0.018097395	-1	-1	1	1	-1	1	-1	-1	1	1	-1	1	-1	1	1	1	1	0	-1	1	-1	1	-1	-1	0	-1	-1	1	1	1	-1	-1	1	-1	1	-1	1	-1	1	1	-1	1	-1	0	1	1	-1	1
98	0.214737203	NA	NA	NA	1	NA	NA	NA	NA	NA	NA	NA	1	NA	1	NA	NA	NA	NA	NA	1	-1	NA	NA	-1	1	NA	NA	1	NA	NA	NA	NA	NA	-1	NA	NA	NA	NA	NA	NA	-1	1	NA	1	NA	NA	-1	NA
99	-0.095754799	1	1	1	1	1	1	1	1	1	1	-1	1	-1	1	-1	1	1	1	1	1	1	1	1	-1	-1	-1	1	1	-1	1	-1	-1	-1	-1	1	-1	1	1	-1	-1	-1	1	-1	-1	1	1	1	1
100	0.183530027	NA	-1	1	0	1	1	-1	1	1	NA	-1	1	NA	1	NA	NA	-1	-1	NA	NA	1	-1	-1	1	-1	-1	1	1	1	1	1	-1	-1	-1	1	-1	1	-1	-1	-1	-1	1	1	1	1	1	-1	1
101	0.232544866	NA	NA	1	NA	NA	NA	-1	NA	NA	1	-1	1	NA	NA	-1	1	NA	NA	-1	1	NA	NA	NA	NA	NA	-1	NA	NA	1	1	NA	NA	1	NA	NA	-1	1	-1	NA	-1	-1	NA	NA	1	1	NA	-1	NA
102	-0.094819045	-1	-1	1	-1	1	1	-1	-1	1	1	-1	1	1	1	1	-1	-1	1	-1	1	1	-1	-1	1	0	-1	-1	1	1	1	0	-1	-1	1	1	1	1	-1	-1	-1	1	1	1	1	1	1	1	1
103	0.056439699	1	1	1	1	-1	-1	-1	1	0	1	-1	1	-1	1	1	-1	1	-1	1	1	0	-1	1	-1	1	-1	1	1	1	0	-1	-1	-1	1	1	1	1	1	-1	-1	1	1	-1	-1	1	1	-1	1
104	0.056439699	-1	-1	1	-1	-1	1	-1	1	1	-1	-1	-1	-1	1	1	-1	-1	0	-1	-1	1	-1	1	-1	1	-1	-1	1	1	1	1	-1	1	-1	1	1	1	-1	-1	-1	-1	1	1	1	1	1	-1	1
105	0.14041321	1	1	-1	0	1	1	-1	1	1	1	1	-1	1	1	-1	1	1	-1	1	1	1	1	1	-1	1	-1	1	1	-1	1	1	-1	1	1	1	1	1	1	-1	-1	NA	1	1	1	1	1	-1	1
106	-0.102620814	NA	1	1	0	NA	1	-1	1	1	NA	NA	NA	-1	1	NA	NA	1	NA	-1	-1	1	NA	1	-1	1	-1	NA	1	1	1	-1	NA	1	-1	1	-1	NA	NA	NA	NA	-1	-1	1	-1	1	1	-1	1
107	0.045301693	1	1	1	1	-1	-1	-1	1	1	-1	-1	1	-1	1	-1	1	1	1	1	1	1	1	1	-1	1	-1	-1	1	-1	1	-1	-1	-1	-1	1	-1	1	1	-1	-1	NA	-1	1	-1	1	-1	1	1
108	0.170793472	NA	NA	1	NA	NA	1	1	NA	1	NA	NA	1	-1	1	-1	1	1	NA	NA	1	NA	NA	1	-1	1	NA	NA	1	-1	NA	NA	-1	NA	1	1	NA	1	1	-1	NA	NA	1	-1	-1	1	NA	1	NA
109	0.273219469	1	1	1	0	-1	1	-1	1	1	1	-1	1	-1	1	-1	1	1	1	-1	1	1	1	1	-1	1	-1	1	1	-1	1	-1	-1	1	-1	1	-1	1	1	1	1	-1	1	1	-1	1	1	0	1
110	0.003210632	-1	1	1	-1	-1	1	-1	-1	1	1	-1	1	-1	1	-1	1	1	NA	1	-1	1	1	1	1	1	1	-1	1	1	1	-1	-1	1	-1	1	-1	1	-1	1	1	-1	1	1	1	1	1	0	1
111	-0.1885057	1	-1	1	1	1	1	1	1	1	-1	-1	-1	-1	1	-1	-1	-1	NA	-1	-1	NA	-1	1	-1	-1	1	-1	1	1	1	-1	-1	1	-1	1	-1	1	-1	-1	-1	-1	-1	1	1	1	1	1	1
112	0.274180801	-1	1	1	1	1	1	-1	1	1	1	-1	1	NA	1	-1	1	1	1	1	1	-1	1	-1	-1	1	-1	1	1	-1	-1	-1	-1	1	-1	1	-1	1	-1	-1	-1	-1	1	NA	1	1	-1	-1	1
113	-0.507465282	1	-1	1	0	-1	1	-1	1	1	-1	-1	1	1	1	-1	-1	1	0	-1	-1	1	-1	1	-1	1	-1	1	1	1	-1	-1	-1	-1	1	1	1	1	-1	-1	-1	1	-1	1	NA	1	1	-1	-1
114	0.1491906	1	1	-1	1	-1	-1	-1	1	1	1	1	1	-1	1	-1	1	1	1	1	1	-1	1	1	-1	1	-1	1	1	-1	1	-1	-1	-1	1	1	-1	1	-1	-1	-1	-1	0	1	NA	1	1	1	1
115	0.214737203	1	1	-1	NA	-1	-1	-1	1	1	NA	1	1	-1	1	-1	1	1	1	NA	1	-1	1	1	-1	1	-1	1	1	-1	1	-1	-1	-1	1	1	NA	1	-1	-1	-1	-1	-1	1	NA	1	1	NA	1
116	0.160328607	1	NA	1	-1	-1	NA	NA	NA	1	1	-1	1	-1	1	1	-1	1	0	NA	NA	1	NA	1	-1	1	-1	NA	1	NA	1	-1	NA	-1	NA	1	1	-1	NA	-1	-1	1	-1	1	-1	1	NA	1	1
117	0.328589397	1	NA	1	1	NA	-1	-1	NA	1	1	NA	1	NA	1	NA	NA	1	NA	1	NA	1	NA	-1	-1	-1	-1	1	NA	-1	NA	0	-1	-1	NA	NA	NA	1	-1	-1	NA	-1	1	NA	NA	-1	1	NA	1
118	0.274180801	NA	NA	NA	1	NA	-1	NA	NA	NA	1	NA	NA	NA	NA	NA	NA	NA	NA	1	-1	1	NA	NA	-1	NA	NA	1	NA	NA	NA	NA	1	-1	NA	1	NA	1	NA	-1	-1	-1	-1	NA	NA	1	NA	1	1
119	0.354304471	1	-1	1	1	NA	-1	-1	1	1	1	-1	1	-1	1	-1	1	1	0	1	-1	1	1	-1	-1	-1	-1	1	1	NA	1	0	-1	-1	1	1	-1	1	-1	-1	-1	-1	1	1	NA	-1	1	1	1
120	-0.178542414	1	-1	-1	-1	-1	-1	-1	-1	1	-1	-1	-1	-1	1	-1	1	-1	-1	-1	-1	1	-1	1	-1	-1	-1	1	1	1	1	0	-1	1	-1	1	-1	1	NA	-1	-1	-1	1	1	-1	1	1	1	1
121	0.232544866	NA	-1	1	1	NA	NA	NA	NA	NA	NA	-1	1	-1	NA	NA	1	NA	-1	1	NA	NA	NA	NA	-1	-1	NA	1	1	NA	1	-1	-1	-1	NA	NA	NA	NA	NA	-1	-1	-1	NA	1	NA	-1	NA	1	NA
122	0.280283806	1	NA	1	NA	NA	1	NA	-1	NA	NA	-1	-1	NA	1	NA	NA	1	-1	1	NA	1	-1	1	-1	1	-1	-1	1	1	1	NA	-1	-1	-1	1	-1	1	1	-1	-1	-1	-1	-1	-1	-1	1	1	1
123	0.473516466	-1	-1	1	-1	-1	1	-1	1	1	1	-1	1	-1	1	1	1	-1	NA	-1	-1	1	-1	-1	1	1	1	1	1	1	1	-1	-1	1	-1	1	-1	1	-1	-1	-1	-1	1	1	1	1	1	1	1
124	0.183530027	NA	-1	1	-1	-1	1	-1	1	1	-1	-1	-1	-1	1	1	-1	-1	-1	-1	-1	1	-1	1	-1	1	-1	-1	1	1	1	-1	-1	1	-1	1	-1	1	-1	-1	-1	-1	-1	1	-1	1	1	1	1
125	0.1491906	1	1	1	1	-1	1	-1	-1	1	-1	-1	-1	-1	1	1	-1	1	-1	-1	-1	-1	1	-1	-1	1	-1	-1	-1	1	1	-1	1	1	-1	1	-1	1	-1	1	1	-1	1	-1	1	1	1	1	1
126	-0.614024617	1	-1	1	0	-1	1	-1	-1	1	1	-1	NA	-1	1	-1	-1	-1	1	-1	1	1	1	1	-1	1	NA	1	1	1	1	1	1	1	-1	-1	1	1	-1	1	1	-1	1	1	-1	1	1	-1	1
127	0.254584892	-1	-1	1	0	-1	1	-1	1	1	-1	-1	-1	1	1	1	1	-1	-1	-1	-1	1	-1	1	1	1	-1	-1	1	1	1	-1	-1	1	-1	1	-1	1	-1	-1	-1	-1	-1	1	1	1	1	1	-1
128	0.210504839	1	1	1	1	NA	1	-1	1	1	1	-1	1	-1	1	-1	1	1	1	1	1	1	1	1	-1	1	NA	-1	1	-1	1	-1	-1	-1	1	1	-1	1	1	-1	-1	NA	1	1	-1	1	-1	1	1
129	-0.303532614	-1	-1	-1	-1	1	-1	-1	-1	1	-1	1	1	-1	1	1	1	1	NA	-1	1	NA	NA	1	1	-1	-1	1	1	1	1	-1	1	1	-1	1	-1	-1	1	-1	-1	NA	1	-1	-1	1	1	1	1
130	0.110848296	1	-1	1	1	-1	1	-1	-1	1	-1	-1	1	0	1	1	1	1	1	-1	-1	1	-1	-1	-1	-1	NA	1	1	NA	1	-1	-1	1	-1	1	-1	1	-1	-1	-1	NA	1	-1	NA	-1	1	1	1
131	0.240346635	NA	-1	-1	1	NA	NA	NA	-1	1	1	1	NA	-1	1	1	NA	1	NA	-1	NA	1	NA	-1	1	1	NA	NA	1	NA	1	-1	NA	1	-1	1	NA	1	NA	-1	-1	NA	1	NA	1	1	NA	1	NA
132	0.156555215	NA	-1	1	0	1	1	-1	1	1	-1	-1	-1	-1	1	1	NA	-1	0	-1	-1	1	-1	1	-1	0	-1	-1	1	1	0	-1	-1	1	-1	0	NA	1	-1	-1	-1	-1	-1	1	-1	1	1	1	1
133	0.210504839	1	NA	1	1	NA	NA	-1	1	NA	-1	NA	NA	1	1	-1	NA	1	NA	1	NA	1	NA	NA	-1	1	-1	1	NA	-1	1	-1	-1	-1	1	1	-1	1	1	-1	NA	NA	-1	0	NA	1	NA	NA	1
134	0.121986302	-1	-1	1	0	-1	0	-1	-1	1	1	-1	1	-1	1	1	1	1	-1	-1	-1	1	1	-1	-1	1	-1	-1	1	1	1	-1	-1	1	-1	1	-1	1	-1	1	1	-1	1	0	1	1	1	-1	1
135	0.156555215	-1	-1	1	-1	-1	1	-1	NA	1	1	-1	1	-1	1	1	1	1	1	-1	NA	1	-1	-1	1	1	-1	-1	1	1	1	-1	-1	1	-1	1	-1	1	-1	-1	-1	0	1	1	1	1	1	1	1
136	0.176394898	-1	-1	1	-1	-1	NA	-1	NA	1	-1	-1	NA	NA	1	1	-1	-1	1	-1	-1	1	-1	1	0	1	-1	-1	1	1	1	-1	NA	1	NA	1	NA	-1	-1	0	0	-1	1	1	-1	1	1	-1	1
137	0.045301693	NA	NA	-1	1	NA	NA	NA	NA	NA	NA	1	NA	NA	NA	NA	NA	1	NA	NA	NA	NA	NA	NA	NA	-1	1	NA	NA	1	1	NA	NA	1	NA	1	NA	NA	NA	NA	NA	NA	1	-1	NA	1	NA	NA	-1
138	-0.047449208	1	-1	-1	1	1	-1	-1	-1	1	1	1	1	1	-1	-1	1	1	1	NA	-1	1	1	1	-1	-1	1	1	1	1	0	1	1	1	-1	1	-1	1	-1	NA	NA	1	1	-1	1	1	1	-1	-1
139	0.21980831	1	1	1	1	1	1	-1	1	1	1	-1	1	1	1	1	-1	1	-1	NA	1	1	-1	1	-1	1	-1	0	1	1	1	1	1	1	-1	1	1	-1	-1	NA	NA	1	1	-1	-1	0	-1	1	1
140	0.21980831	NA	NA	1	1	NA	1	NA	NA	1	NA	NA	NA	NA	NA	NA	NA	NA	NA	NA	NA	NA	NA	NA	NA	NA	-1	NA	NA	NA	NA	NA	NA	NA	NA	NA	NA	NA	-1	NA	NA	NA	1	-1	NA	1	NA	NA	1
141	0.121778633	1	-1	1	1	-1	-1	-1	1	-1	1	NA	1	1	1	1	-1	1	0	1	0	1	-1	-1	-1	1	-1	1	-1	-1	1	1	1	-1	-1	1	1	-1	NA	-1	-1	1	1	-1	-1	1	1	1	1
142	-0.112995811	1	NA	1	-1	-1	NA	-1	NA	1	-1	-1	0	NA	1	NA	1	1	NA	NA	0	1	-1	NA	-1	1	NA	1	NA	1	1	-1	1	1	NA	1	-1	1	NA	-1	NA	1	-1	1	-1	1	1	1	1
143	0.287457726	1	1	-1	1	-1	1	-1	0	1	1	1	1	-1	1	-1	1	1	0	1	1	-1	1	1	-1	-1	-1	1	1	-1	1	-1	-1	1	1	1	-1	1	1	1	1	NA	1	1	-1	1	-1	1	1
144	-0.053552213	1	0	1	1	-1	-1	-1	1	1	1	-1	-1	0	0	0	1	1	1	1	-1	NA	0	1	0	1	-1	1	1	0	0	0	0	0	0	0	0	1	1	0	0	0	0	0	0	1	1	0	0
145	0.104745291	1	1	-1	1	1	-1	1	1	1	1	1	1	-1	-1	-1	1	1	0	1	-1	-1	1	1	1	1	-1	1	1	1	1	0	-1	-1	-1	1	0	1	-1	1	1	1	1	-1	1	1	1	1	1
146	-0.047449208	NA	-1	-1	1	1	-1	-1	-1	1	NA	1	-1	NA	-1	NA	1	1	1	1	-1	1	NA	1	-1	-1	-1	1	1	NA	1	1	1	1	-1	-1	1	1	NA	NA	NA	1	1	-1	1	1	NA	NA	-1
147	-0.26519031	NA	-1	-1	NA	NA	NA	-1	NA	NA	NA	1	NA	NA	NA	NA	NA	1	1	-1	1	NA	NA	1	-1	1	-1	1	NA	1	NA	1	NA	1	NA	-1	NA	NA	NA	NA	NA	1	1	NA	1	1	NA	NA	-1
148	-0.02024491	1	-1	NA	NA	1	-1	NA	NA	1	1	1	-1	-1	-1	-1	1	1	NA	NA	-1	-1	NA	1	NA	NA	-1	1	1	1	1	1	1	1	-1	-1	1	NA	1	1	1	NA	1	-1	1	1	1	1	1
149	-0.140200109	1	-1	-1	1	1	-1	-1	1	1	1	1	1	1	-1	-1	0	1	1	-1	1	1	1	1	-1	1	-1	1	1	1	1	1	1	1	-1	-1	1	1	-1	1	1	1	1	-1	1	1	1	1	-1
150	-0.045804206	NA	NA	NA	1	1	NA	NA	NA	NA	1	1	-1	NA	1	NA	1	1	1	NA	NA	NA	NA	NA	NA	NA	1	NA	NA	NA	1	NA	NA	1	-1	NA	-1	NA	NA	-1	-1	1	1	NA	NA	1	NA	NA	NA
151	-0.26519031	NA	NA	NA	NA	NA	NA	-1	NA	NA	NA	NA	-1	NA	NA	NA	NA	1	NA	-1	NA	1	NA	NA	1	NA	NA	1	1	NA	1	NA	NA	NA	NA	NA	NA	NA	NA	-1	NA	NA	NA	NA	NA	1	NA	NA	NA
152	0.072763795	NA	-1	NA	NA	-1	-1	1	-1	1	NA	NA	-1	-1	NA	NA	NA	1	NA	-1	-1	1	-1	NA	NA	-1	NA	-1	NA	NA	1	1	NA	1	NA	NA	-1	1	NA	-1	-1	1	1	NA	1	1	NA	-1	-1
153	-0.292394608	NA	-1	-1	NA	1	-1	-1	NA	1	1	1	1	-1	-1	NA	1	1	1	-1	NA	1	1	1	1	0	1	1	1	1	NA	1	-1	-1	-1	1	-1	NA	-1	-1	-1	1	1	-1	1	1	1	NA	-1
154	-0.161301402	NA	-1	-1	NA	1	NA	NA	NA	NA	1	1	1	1	NA	NA	NA	1	1	1	1	1	-1	NA	1	-1	NA	1	1	1	1	1	NA	1	NA	1	NA	-1	NA	-1	NA	NA	1	NA	1	NA	NA	1	-1
155	0.254584892	1	1	1	1	1	-1	-1	1	1	1	-1	1	-1	1	-1	1	1	1	-1	1	1	-1	1	-1	1	-1	1	1	NA	1	1	-1	-1	1	-1	-1	-1	-1	-1	-1	-1	-1	1	-1	1	1	1	1
156	0.191393186	-1	NA	1	NA	1	NA	-1	NA	-1	NA	1	NA	NA	1	1	NA	1	1	1	1	1	1	1	NA	1	NA	1	NA	-1	-1	-1	1	-1	NA	NA	NA	NA	NA	-1	-1	-1	1	1	-1	1	NA	1	1
157	0.104745291	NA	1	1	1	-1	1	-1	1	1	1	-1	1	1	1	-1	1	1	-1	1	-1	1	1	-1	-1	1	-1	1	1	1	-1	-1	-1	-1	-1	NA	-1	-1	-1	-1	-1	-1	-1	1	NA	-1	NA	1	1
158	0.121986302	NA	NA	1	NA	NA	NA	NA	-1	NA	NA	NA	1	NA	NA	NA	1	1	NA	NA	NA	1	NA	1	NA	NA	-1	-1	NA	NA	1	-1	NA	-1	1	NA	NA	1	NA	-1	-1	NA	NA	-1	1	NA	NA	1	1
159	0.131949589	1	0	-1	1	1	0	-1	1	1	1	-1	1	-1	1	-1	1	1	0	1	-1	-1	1	1	-1	-1	-1	1	1	-1	1	-1	-1	1	1	1	-1	1	1	1	1	NA	1	1	-1	1	-1	-1	1
160	0.235838496	1	1	1	1	-1	-1	-1	1	1	1	-1	1	1	1	-1	-1	1	1	1	1	-1	1	-1	-1	-1	-1	1	1	0	1	-1	-1	-1	-1	1	-1	1	-1	1	1	-1	1	0	-1	0	-1	-1	1
161	0.072763795	NA	1	-1	1	NA	1	-1	NA	NA	1	1	NA	1	1	NA	NA	NA	NA	1	NA	-1	1	1	NA	-1	-1	1	1	-1	1	NA	NA	1	1	NA	-1	NA	NA	NA	NA	NA	1	1	NA	1	-1	NA	1
162	0.156555215	1	1	NA	NA	NA	NA	NA	NA	NA	NA	1	1	NA	1	-1	NA	1	NA	1	NA	NA	NA	NA	-1	NA	NA	1	1	NA	NA	1	-1	1	NA	1	NA	1	-1	NA	NA	NA	1	1	-1	1	NA	1	1
163	0.045301693	1	1	-1	1	NA	-1	-1	1	1	NA	1	1	-1	0	-1	1	1	1	1	1	-1	1	1	-1	-1	-1	1	1	1	1	-1	-1	1	1	1	-1	1	-1	NA	NA	1	1	-1	-1	1	NA	1	1
164	-0.068550501	1	-1	NA	1	-1	NA	NA	NA	1	NA	1	1	NA	1	1	1	1	1	1	1	-1	-1	1	-1	-1	NA	1	NA	-1	NA	-1	1	1	-1	1	NA	1	1	-1	NA	NA	1	1	NA	1	NA	1	1
165	0.099738607	1	1	-1	1	-1	-1	1	1	1	1	-1	1	1	1	-1	1	1	1	1	-1	1	-1	1	-1	1	-1	1	1	1	1	-1	-1	-1	1	1	-1	1	-1	-1	-1	1	-1	1	-1	1	1	1	1
166	-0.085791513	1	NA	1	-1	-1	-1	1	NA	NA	NA	-1	1	1	NA	NA	1	1	1	-1	NA	NA	NA	1	-1	1	NA	1	1	1	1	-1	NA	1	1	NA	-1	1	1	-1	-1	1	-1	NA	-1	1	1	1	1
167	0.131949589	1	1	1	1	1	0	-1	-1	1	-1	-1	1	NA	1	1	1	1	NA	1	1	1	-1	1	-1	1	-1	-1	1	NA	1	-1	-1	-1	-1	1	-1	1	0	1	1	1	0	0	-1	1	1	-1	1
168	-0.161301402	NA	NA	NA	NA	NA	-1	1	1	NA	NA	NA	NA	NA	NA	NA	NA	NA	NA	NA	1	NA	NA	NA	NA	1	-1	1	NA	NA	1	NA	NA	NA	NA	NA	NA	1	NA	-1	NA	1	NA	NA	NA	1	NA	NA	NA
169	-0.161301402	1	NA	1	1	-1	-1	1	1	1	1	-1	1	-1	1	-1	1	1	1	-1	1	1	-1	1	-1	1	-1	1	1	-1	1	-1	-1	1	1	1	-1	1	1	-1	-1	1	-1	1	-1	1	1	1	1
170	0.072763795	1	1	1	1	-1	1	1	1	1	1	-1	1	1	1	-1	1	1	1	1	1	1	-1	-1	-1	1	-1	1	1	-1	1	-1	-1	-1	1	1	-1	1	1	-1	-1	1	1	1	-1	1	1	1	1
171	0.205570053	1	-1	1	1	-1	-1	0	1	1	1	-1	-1	-1	1	1	-1	1	0	-1	1	-1	-1	-1	1	-1	-1	1	1	-1	1	-1	-1	1	1	1	-1	1	1	-1	-1	NA	-1	1	NA	1	-1	1	0
172	0.170291893	1	1	1	1	NA	-1	-1	1	1	-1	-1	1	1	1	1	1	1	1	1	1	1	NA	-1	-1	1	-1	1	1	-1	1	-1	-1	-1	NA	1	-1	1	-1	-1	-1	1	-1	1	-1	1	1	1	1
173	0.241941501	1	-1	1	1	-1	-1	1	NA	1	1	-1	1	-1	1	-1	1	1	NA	1	1	1	1	1	-1	-1	-1	1	1	-1	1	-1	-1	-1	1	1	-1	1	NA	-1	-1	1	-1	1	-1	1	1	-1	1
174	0.083643998	NA	-1	NA	1	NA	-1	1	NA	1	NA	-1	1	NA	1	-1	NA	1	1	1	1	1	NA	1	NA	1	-1	1	1	NA	NA	-1	-1	-1	NA	1	-1	1	1	NA	NA	1	-1	1	-1	1	NA	1	1
175	-0.068550501	1	-1	1	1	1	-1	1	NA	1	1	-1	1	1	1	-1	-1	1	1	0	1	1	1	1	-1	1	-1	1	1	-1	1	-1	-1	1	1	1	-1	1	1	1	1	1	-1	1	-1	1	1	1	1
176	0.210504839	1	1	1	1	NA	-1	1	1	1	1	-1	1	NA	1	-1	1	1	1	1	1	1	1	NA	-1	1	-1	1	1	-1	1	-1	-1	-1	1	1	NA	1	-1	-1	-1	1	1	1	0	1	1	1	1
177	0.148753446	1	-1	1	1	1	-1	1	1	1	1	-1	1	1	1	-1	-1	1	1	0	1	1	-1	1	-1	1	-1	1	1	-1	1	-1	-1	0	1	1	-1	1	1	1	1	1	-1	1	-1	1	1	0	1
178	0.254584892	1	1	-1	-1	1	-1	-1	-1	1	-1	1	-1	1	1	1	-1	1	1	1	1	1	1	-1	-1	0	-1	-1	1	1	1	1	-1	-1	-1	1	-1	1	-1	-1	-1	1	-1	1	NA	1	1	-1	1
179	-0.011027625	1	-1	1	1	-1	-1	-1	1	1	1	-1	1	1	1	-1	0	1	0	1	1	1	1	1	-1	1	-1	0	1	1	1	-1	-1	-1	-1	1	-1	1	-1	-1	-1	1	-1	1	-1	1	1	-1	1
180	-0.009106903	1	1	1	NA	NA	-1	1	1	1	1	NA	1	-1	1	NA	1	1	NA	1	1	1	-1	1	-1	NA	NA	1	1	-1	1	NA	-1	-1	-1	NA	-1	1	1	-1	-1	-1	-1	NA	-1	1	1	-1	1
181	0.056439699	1	NA	NA	NA	NA	NA	NA	1	1	NA	NA	NA	NA	1	1	1	1	1	NA	NA	1	-1	1	NA	1	NA	NA	NA	NA	NA	NA	-1	NA	NA	NA	NA	NA	NA	-1	NA	-1	-1	NA	NA	1	NA	NA	-1
182	0.039198688	1	1	1	1	-1	NA	1	1	1	1	NA	1	1	NA	NA	NA	1	1	1	1	NA	NA	-1	-1	-1	-1	1	1	NA	1	-1	-1	-1	NA	NA	NA	1	-1	-1	-1	NA	-1	1	NA	1	NA	-1	1
183	0.254584892	NA	NA	1	1	NA	-1	1	1	NA	1	-1	1	1	1	-1	1	1	NA	NA	NA	1	1	1	-1	1	-1	1	1	NA	1	-1	NA	-1	1	1	NA	1	1	-1	-1	1	-1	NA	NA	1	-1	1	NA
184	0.018097395	1	1	1	1	-1	1	1	1	1	1	-1	1	1	1	-1	-1	1	1	1	1	1	-1	-1	-1	-1	-1	1	1	1	1	-1	-1	-1	1	1	-1	1	1	-1	-1	1	1	-1	-1	1	-1	1	1
185	0.056439699	1	1	1	1	-1	1	1	1	1	1	-1	1	1	-1	-1	1	1	1	-1	1	1	NA	1	-1	1	-1	1	1	1	1	-1	-1	-1	1	1	NA	1	1	-1	NA	1	1	1	-1	1	1	NA	1
186	0.083643998	1	-1	1	-1	-1	1	1	1	1	-1	-1	-1	1	1	1	1	1	0	-1	1	1	1	-1	-1	1	-1	1	1	1	1	-1	-1	1	-1	1	-1	1	-1	-1	-1	1	-1	1	1	1	1	-1	1
187	0.121778633	1	-1	1	1	-1	-1	-1	1	-1	1	-1	1	-1	1	-1	1	1	1	1	1	1	1	1	-1	-1	-1	1	1	-1	1	-1	-1	-1	1	1	1	1	1	-1	-1	1	-1	1	-1	-1	1	1	1
188	0.156555215	1	1	1	1	1	-1	1	1	-1	1	-1	1	NA	1	0	1	-1	1	1	-1	1	1	1	-1	-1	-1	1	1	-1	1	-1	-1	-1	1	NA	1	1	1	-1	-1	1	-1	1	-1	0	1	-1	1
189	0.077540992	1	1	0	1	-1	0	1	NA	-1	1	1	0	1	1	1	1	1	1	1	-1	1	NA	1	-1	NA	-1	1	1	NA	1	-1	-1	-1	1	1	0	1	1	-1	-1	-1	-1	1	-1	1	1	0	1
190	0.170291893	1	NA	NA	1	NA	NA	1	NA	1	1	-1	1	1	NA	NA	NA	1	NA	1	NA	1	-1	1	-1	1	-1	1	1	-1	1	NA	-1	-1	-1	NA	NA	1	NA	-1	-1	-1	-1	-1	NA	1	NA	-1	1
191	0.197496191	1	-1	1	1	-1	-1	1	1	1	1	-1	1	1	1	-1	1	1	1	1	1	1	-1	1	-1	1	-1	1	1	-1	1	-1	-1	-1	-1	1	-1	1	1	-1	-1	-1	-1	-1	NA	1	1	1	1
192	0.110848296	1	1	1	1	-1	-1	1	1	1	1	-1	1	1	1	-1	1	1	1	1	1	1	-1	1	-1	1	-1	1	1	-1	1	-1	-1	-1	-1	1	-1	NA	1	-1	-1	-1	-1	-1	NA	1	1	0	1
193	0.205570053	1	NA	1	NA	-1	-1	-1	1	1	NA	-1	NA	-1	1	1	NA	1	1	1	-1	1	1	-1	-1	NA	-1	1	1	NA	1	-1	-1	-1	NA	1	-1	1	1	-1	-1	1	-1	1	NA	1	NA	1	1
194	0.064962026	1	NA	1	1	-1	-1	-1	1	1	1	-1	1	1	0	NA	-1	1	0	-1	1	1	NA	-1	-1	-1	-1	1	1	NA	1	-1	-1	-1	1	1	1	1	-1	-1	-1	1	1	1	-1	1	1	1	1
195	-0.43462582	1	-1	-1	1	NA	-1	NA	NA	1	NA	NA	1	NA	1	NA	1	1	1	NA	NA	-1	NA	1	-1	NA	NA	1	-1	NA	1	-1	NA	-1	NA	1	NA	NA	NA	-1	-1	NA	1	-1	-1	1	NA	1	NA
196	-0.325234368	1	1	1	1	-1	-1	-1	-1	-1	-1	-1	1	1	1	-1	1	1	1	-1	1	1	-1	-1	-1	1	-1	-1	-1	1	1	-1	-1	1	1	1	1	-1	1	-1	-1	1	-1	-1	-1	1	1	-1	1
197	-0.648185445	1	1	1	1	-1	-1	NA	1	1	NA	-1	-1	NA	NA	-1	NA	1	1	1	1	1	NA	1	1	NA	1	1	1	1	-1	-1	-1	-1	1	1	NA	1	1	-1	-1	1	NA	1	1	-1	1	1	1
198	-0.150346457	1	1	1	1	-1	-1	-1	-1	-1	-1	-1	1	1	1	-1	1	1	1	-1	1	1	-1	-1	-1	1	-1	-1	-1	1	0	-1	-1	1	1	1	1	-1	1	-1	-1	1	-1	-1	-1	1	1	-1	1
199	-0.204104367	1	1	1	1	1	-1	-1	1	1	1	-1	1	1	-1	-1	NA	1	0	NA	1	1	1	-1	-1	1	1	1	1	1	1	-1	-1	-1	1	NA	-1	1	1	-1	-1	1	1	-1	-1	1	1	0	-1
200	-0.233910877	1	NA	1	-1	-1	-1	-1	NA	-1	NA	-1	1	NA	1	NA	-1	1	1	0	NA	-1	NA	-1	NA	1	NA	1	-1	-1	1	NA	1	1	-1	-1	1	1	-1	-1	-1	NA	-1	1	-1	NA	1	NA	1
201	-0.291761511	1	1	-1	1	1	0	-1	1	1	0	-1	-1	-1	0	1	-1	1	1	1	-1	1	-1	NA	-1	-1	-1	1	1	1	-1	-1	1	1	-1	1	-1	-1	-1	NA	NA	1	-1	1	0	0	1	NA	1
202	-0.182639277	1	1	-1	0	1	1	-1	1	1	-1	-1	-1	-1	1	1	-1	1	1	1	-1	1	-1	1	-1	-1	-1	NA	1	1	-1	-1	1	1	-1	1	-1	-1	-1	1	0	1	-1	1	1	1	1	NA	1
203	-0.493045966	-1	-1	-1	1	-1	-1	-1	1	1	1	1	1	-1	-1	1	-1	-1	1	1	1	NA	-1	1	0	1	-1	-1	1	1	1	0	1	1	-1	-1	-1	-1	-1	-1	-1	1	-1	-1	1	1	1	NA	1
204	-0.154597995	NA	NA	-1	NA	1	NA	-1	-1	-1	NA	NA	-1	NA	1	NA	NA	NA	1	-1	NA	1	NA	1	-1	NA	-1	NA	NA	NA	1	-1	NA	1	1	-1	-1	NA	1	1	1	NA	NA	1	1	1	1	NA	1
205	0.073710734	1	-1	-1	1	1	1	-1	1	-1	1	1	1	1	1	-1	-1	1	0	-1	1	1	1	-1	1	-1	-1	1	-1	1	0	1	-1	1	1	-1	1	1	-1	-1	-1	1	1	1	1	-1	-1	-1	1
206	-0.091187619	1	-1	-1	1	-1	-1	-1	1	-1	1	1	1	1	1	1	-1	1	0	1	0	1	-1	-1	1	-1	-1	1	1	1	1	-1	-1	-1	1	1	-1	1	1	-1	-1	1	1	-1	1	-1	-1	-1	-1
207	-0.367365485	1	-1	0	1	-1	1	-1	1	1	1	1	-1	-1	1	-1	1	1	1	1	1	-1	-1	1	-1	-1	-1	NA	1	-1	1	-1	1	1	-1	-1	-1	1	1	1	1	1	0	1	-1	1	-1	1	1
208	-0.44666104	1	NA	-1	1	-1	1	-1	1	1	1	1	-1	-1	-1	-1	1	1	1	1	1	-1	-1	1	-1	-1	NA	NA	1	-1	1	-1	1	1	NA	-1	-1	1	1	1	1	1	1	-1	-1	1	NA	1	1
209	-0.491619203	1	-1	-1	NA	1	-1	-1	-1	-1	-1	NA	1	1	1	1	1	1	1	1	NA	1	1	1	-1	-1	-1	1	1	-1	1	1	-1	1	-1	1	1	-1	1	1	1	1	-1	-1	1	NA	1	-1	1
210	-0.059022965	1	-1	-1	1	-1	-1	-1	-1	1	1	1	1	1	1	-1	-1	1	1	-1	1	-1	1	1	1	1	-1	1	1	1	1	1	-1	-1	-1	1	1	1	1	-1	-1	1	1	-1	1	-1	1	1	1
211	-0.269279612	1	-1	-1	1	-1	-1	-1	-1	1	1	1	1	1	1	-1	-1	1	1	-1	1	-1	1	1	1	1	-1	1	1	1	1	1	-1	-1	-1	1	1	1	1	-1	-1	1	1	-1	1	-1	1	1	1
212	-0.347693239	1	-1	-1	1	-1	-1	-1	-1	1	1	1	1	1	1	0	-1	1	1	0	1	-1	1	-1	1	1	-1	1	1	1	1	1	-1	0	-1	1	1	1	1	-1	-1	1	1	-1	1	-1	1	1	1
213	-0.509501281	1	NA	0	1	-1	-1	-1	-1	-1	-1	-1	-1	1	1	-1	1	1	1	-1	1	1	-1	1	1	1	-1	NA	-1	NA	1	-1	-1	1	1	1	-1	-1	1	-1	NA	1	-1	-1	1	1	1	1	-1
214	-0.729530965	1	1	1	1	-1	-1	0	1	0	0	-1	-1	0	1	-1	1	1	1	0	1	1	-1	1	1	1	1	0	1	0	0	-1	-1	0	1	1	-1	0	1	0	0	0	0	1	0	0	1	1	1
215	-0.139898196	1	1	-1	NA	-1	1	-1	1	1	1	1	-1	-1	1	-1	1	1	-1	1	-1	-1	1	1	-1	-1	-1	1	1	-1	1	-1	-1	1	1	1	-1	1	1	1	1	NA	1	1	-1	1	-1	-1	-1
216	-0.729530965	1	NA	NA	NA	NA	NA	NA	1	1	NA	-1	-1	NA	1	NA	NA	1	NA	NA	NA	1	NA	NA	1	NA	NA	1	1	NA	-1	-1	NA	NA	1	NA	NA	1	NA	NA	NA	NA	NA	NA	NA	NA	1	NA	1
217	-0.170483175	0	NA	-1	1	NA	-1	-1	1	1	1	1	-1	NA	1	-1	1	1	-1	NA	NA	1	-1	1	0	1	-1	1	1	1	1	1	-1	-1	1	NA	NA	NA	NA	-1	-1	NA	1	1	0	1	NA	-1	1
218	-0.091187619	1	-1	-1	1	-1	1	1	-1	1	1	1	-1	-1	1	1	0	1	1	1	-1	1	-1	1	1	-1	-1	1	1	NA	1	-1	-1	1	1	1	-1	1	1	-1	-1	NA	1	-1	-1	1	-1	1	1
219	-0.115876976	NA	NA	-1	-1	1	1	-1	NA	-1	NA	1	-1	-1	1	-1	1	1	1	NA	1	NA	-1	-1	NA	-1	-1	1	-1	NA	1	NA	-1	1	-1	1	NA	NA	1	-1	-1	-1	1	-1	1	NA	NA	-1	1
220	-0.555173357	1	NA	NA	0	NA	NA	0	1	1	1	1	-1	-1	1	NA	1	1	1	1	-1	1	-1	-1	1	1	-1	1	-1	1	1	1	NA	1	NA	NA	NA	1	NA	NA	-1	-1	NA	NA	1	1	NA	-1	1
221	-0.636363513	-1	NA	-1	-1	1	1	-1	-1	-1	-1	1	1	-1	1	1	-1	-1	NA	1	1	1	-1	-1	1	1	NA	-1	1	1	NA	-1	-1	1	-1	1	NA	1	0	-1	-1	-1	1	1	1	1	NA	NA	1
222	-0.551671794	1	-1	-1	0	1	-1	-1	-1	1	-1	1	-1	1	1	1	-1	1	1	NA	0	1	-1	-1	-1	-1	-1	1	1	1	1	-1	-1	1	-1	1	-1	1	1	-1	-1	1	1	1	NA	1	-1	1	1
223	-0.531806316	1	1	1	NA	NA	-1	-1	1	1	NA	-1	-1	NA	1	-1	NA	1	NA	1	1	1	-1	1	1	1	1	1	1	1	-1	-1	-1	-1	1	1	-1	1	1	-1	-1	1	1	1	1	-1	1	1	1
224	-0.55762488	1	NA	-1	1	1	-1	-1	-1	-1	NA	1	-1	1	1	1	1	1	1	-1	NA	1	NA	1	-1	-1	NA	1	NA	1	1	-1	1	1	NA	1	NA	-1	1	-1	NA	1	1	-1	1	1	1	0	1
225	-0.502097925	1	-1	-1	1	1	-1	-1	-1	-1	-1	1	-1	NA	1	1	1	1	1	-1	1	1	-1	1	-1	-1	-1	1	1	1	1	-1	1	1	-1	NA	NA	-1	1	NA	-1	NA	1	-1	1	1	1	1	1
226	-0.115876976	1	NA	NA	1	NA	NA	-1	NA	NA	NA	-1	NA	NA	1	-1	NA	1	NA	NA	NA	NA	NA	NA	NA	-1	NA	1	NA	NA	1	NA	NA	NA	NA	NA	NA	NA	NA	NA	NA	1	NA	NA	NA	1	NA	NA	NA
227	-0.216868101	-1	-1	1	NA	-1	1	-1	1	1	-1	-1	-1	NA	1	1	-1	-1	1	-1	1	1	NA	NA	-1	1	-1	-1	1	NA	-1	NA	NA	1	-1	1	NA	1	NA	-1	-1	-1	-1	1	-1	1	1	-1	1
228	-0.014923569	-1	-1	1	-1	0	1	-1	1	1	-1	NA	1	-1	1	1	-1	-1	1	-1	1	1	-1	1	-1	0	-1	NA	1	1	1	-1	-1	1	-1	1	-1	-1	-1	-1	-1	1	-1	1	-1	1	1	NA	1
229	0.000871669	1	NA	-1	NA	-1	-1	-1	NA	NA	NA	1	1	1	-1	-1	-1	1	1	NA	-1	NA	1	-1	-1	-1	NA	1	1	-1	1	-1	NA	-1	-1	1	NA	1	-1	-1	-1	1	-1	NA	-1	-1	1	1	1
230	-0.219211078	1	1	1	1	-1	-1	-1	-1	-1	-1	-1	-1	1	1	1	1	1	1	-1	1	1	-1	1	-1	1	-1	-1	-1	-1	1	-1	1	1	1	1	-1	1	1	-1	-1	1	-1	-1	-1	1	1	1	0
231	-0.419247049	1	1	1	1	-1	-1	-1	-1	-1	-1	-1	-1	1	1	1	1	1	1	-1	1	1	-1	1	-1	1	-1	-1	-1	-1	1	-1	1	1	1	1	-1	1	1	-1	-1	1	-1	-1	-1	1	1	NA	1
232	-0.272631896	1	1	1	1	-1	-1	-1	-1	-1	-1	-1	-1	1	1	1	1	1	0	-1	1	1	-1	1	-1	1	-1	-1	-1	-1	1	-1	1	1	1	1	-1	1	1	-1	-1	1	0	-1	-1	1	1	1	1
233	-0.146838923	NA	NA	NA	1	NA	-1	-1	NA	1	1	1	NA	1	1	NA	NA	1	NA	NA	1	NA	1	1	NA	-1	-1	1	NA	1	1	1	-1	1	-1	1	1	1	1	-1	-1	-1	1	-1	-1	0	1	-1	1
234	-0.496772708	1	1	1	1	-1	-1	-1	1	1	-1	-1	-1	-1	1	-1	1	1	1	1	1	1	-1	1	1	1	1	1	1	1	-1	-1	-1	-1	1	1	-1	1	1	-1	-1	1	1	1	1	-1	1	1	1
235	-0.067526041	NA	-1	NA	1	1	NA	NA	NA	NA	NA	NA	NA	NA	-1	NA	1	NA	NA	NA	NA	NA	NA	NA	1	1	NA	NA	1	NA	1	NA	NA	NA	NA	1	NA	NA	NA	NA	NA	NA	1	NA	NA	NA	NA	-1	NA
236	0.103359687	NA	NA	NA	NA	NA	NA	-1	-1	1	NA	NA	NA	NA	-1	NA	NA	1	NA	NA	NA	1	NA	1	NA	1	NA	1	NA	NA	1	NA	NA	NA	-1	NA	-1	NA	-1	NA	NA	1	NA	NA	1	1	NA	NA	-1
237	-0.366644576	1	-1	-1	1	1	-1	1	1	-1	1	-1	1	1	1	1	0	1	NA	0	-1	1	-1	0	-1	1	-1	1	0	NA	1	-1	1	0	-1	1	-1	-1	-1	0	0	1	1	-1	-1	1	1	1	1
238	-0.127887586	1	-1	-1	1	1	-1	1	1	-1	1	-1	1	1	1	1	1	1	-1	1	-1	1	-1	-1	-1	1	-1	1	-1	-1	1	-1	1	-1	-1	1	-1	-1	-1	NA	NA	1	1	-1	-1	1	1	1	1
239	-0.493045966	1	-1	-1	1	1	-1	-1	1	1	1	1	1	-1	-1	-1	1	1	-1	1	-1	-1	-1	1	-1	1	NA	1	1	1	1	-1	-1	-1	-1	1	-1	1	-1	-1	-1	-1	1	-1	-1	1	1	1	1
240	-0.339406885	1	-1	1	1	NA	1	-1	1	1	1	-1	1	NA	-1	NA	-1	NA	-1	-1	-1	1	-1	NA	-1	1	-1	-1	1	1	1	-1	-1	1	-1	1	1	1	-1	-1	-1	-1	1	1	-1	1	1	1	1
241	-0.272971193	1	-1	1	1	-1	-1	-1	1	1	-1	-1	1	1	1	-1	1	1	0	1	1	1	-1	1	-1	1	-1	1	1	-1	1	-1	1	-1	1	1	-1	-1	-1	0	0	1	1	-1	-1	1	1	1	1
242	-0.074732305	NA	-1	1	1	-1	-1	-1	NA	1	1	-1	1	1	1	NA	1	1	1	1	-1	-1	-1	-1	-1	1	-1	1	-1	1	1	-1	1	-1	-1	1	-1	-1	-1	1	1	1	-1	1	-1	1	1	1	1
243	-0.775842876	1	-1	0	1	1	-1	-1	0	-1	1	0	1	1	1	1	0	1	1	-1	1	1	0	-1	-1	1	-1	0	0	-1	1	-1	1	0	-1	1	-1	-1	-1	0	0	1	1	0	-1	1	1	1	1
244	-0.281332781	1	1	1	NA	-1	1	-1	-1	1	0	-1	1	-1	1	1	NA	-1	-1	-1	NA	-1	-1	1	-1	1	-1	1	1	1	-1	-1	-1	-1	1	NA	-1	1	-1	-1	-1	-1	-1	1	-1	1	1	1	1
245	-0.172818178	NA	1	1	-1	NA	NA	NA	NA	1	NA	NA	NA	NA	1	NA	-1	NA	1	-1	NA	-1	NA	NA	1	NA	NA	NA	NA	NA	NA	NA	NA	NA	NA	-1	NA	1	NA	-1	-1	NA	0	1	-1	NA	NA	1	1
246	-0.441245752	1	-1	1	1	-1	-1	-1	1	1	1	-1	1	-1	1	-1	1	1	0	-1	1	1	-1	1	1	1	-1	1	-1	1	1	-1	-1	-1	1	1	-1	1	-1	-1	-1	-1	1	-1	1	-1	-1	1	1
247	-0.356638273	-1	1	1	0	-1	-1	1	-1	1	1	-1	1	-1	1	-1	-1	1	-1	-1	1	1	1	-1	-1	-1	-1	1	1	1	1	-1	-1	-1	-1	1	1	1	-1	1	1	NA	1	1	1	-1	1	1	-1
248	-0.549149058	1	NA	1	NA	NA	1	NA	1	1	1	NA	1	NA	NA	NA	NA	1	NA	-1	1	NA	1	1	NA	-1	NA	1	1	1	1	-1	-1	-1	1	1	NA	1	1	0	1	NA	1	1	NA	1	-1	1	NA
249	-0.487557663	NA	-1	NA	NA	NA	-1	NA	1	NA	NA	NA	NA	NA	NA	NA	NA	NA	NA	NA	NA	1	-1	-1	-1	1	NA	NA	NA	1	-1	-1	-1	NA	NA	1	NA	NA	NA	-1	NA	NA	1	1	NA	1	NA	NA	NA
250	-0.496144839	1	NA	-1	NA	-1	-1	-1	-1	1	NA	NA	1	1	-1	1	1	1	1	-1	NA	-1	-1	1	-1	-1	-1	1	1	NA	1	-1	0	1	1	1	-1	1	-1	1	1	1	1	-1	1	1	1	1	1
251	-0.50878843	1	1	-1	NA	-1	-1	-1	-1	1	1	1	1	1	-1	1	1	1	1	-1	1	-1	-1	1	-1	-1	-1	1	1	1	1	-1	1	1	1	1	-1	1	-1	1	1	1	1	-1	0	1	NA	1	1
252	-0.169297794	1	NA	-1	1	NA	-1	-1	NA	NA	1	NA	NA	1	1	-1	NA	NA	NA	NA	1	1	-1	1	-1	1	NA	1	1	NA	1	1	1	1	-1	-1	-1	-1	-1	-1	-1	1	1	-1	-1	1	1	1	1
253	-0.531980894	1	-1	1	0	NA	-1	-1	1	-1	0	-1	1	1	1	1	0	1	0	1	1	1	-1	1	-1	1	-1	1	1	-1	1	-1	1	-1	1	1	-1	1	-1	-1	-1	1	1	1	-1	1	1	1	-1
254	-0.795395026	1	-1	1	1	NA	1	-1	1	-1	NA	-1	1	1	1	-1	-1	1	-1	NA	1	1	NA	1	-1	1	NA	1	1	-1	-1	-1	1	-1	-1	1	-1	-1	-1	-1	-1	1	-1	-1	-1	1	1	-1	-1
255	-0.582057401	1	-1	1	1	-1	1	-1	1	1	-1	-1	1	1	1	-1	-1	-1	1	-1	-1	1	NA	1	-1	1	-1	1	1	1	-1	-1	-1	-1	1	1	1	1	-1	-1	-1	1	-1	-1	-1	1	1	-1	-1
256	-0.588083986	1	-1	1	1	-1	NA	-1	1	-1	-1	NA	1	1	1	-1	-1	1	1	1	1	1	-1	1	-1	1	-1	1	-1	1	-1	-1	1	-1	-1	1	1	-1	-1	-1	-1	1	-1	-1	NA	1	1	1	1
257	-0.141264127	-1	1	-1	1	NA	NA	NA	NA	1	NA	NA	NA	NA	1	NA	1	1	-1	NA	NA	-1	NA	-1	-1	-1	NA	NA	1	1	-1	1	-1	-1	-1	1	NA	1	NA	NA	NA	-1	1	NA	1	-1	-1	-1	-1
258	-0.537131533	-1	-1	-1	0	1	-1	-1	1	1	-1	1	1	1	1	1	1	1	0	NA	-1	-1	0	1	-1	-1	-1	1	1	1	-1	-1	-1	1	-1	1	-1	1	1	1	1	1	1	0	1	1	1	-1	1
259	-0.555173357	-1	-1	-1	1	-1	-1	-1	0	1	NA	1	1	1	1	1	1	1	NA	-1	-1	1	-1	1	-1	-1	-1	1	1	1	1	-1	1	1	-1	1	-1	1	1	1	1	1	1	1	1	1	NA	-1	1
260	-0.50878843	1	-1	-1	1	-1	-1	-1	-1	1	-1	1	1	-1	1	1	1	1	0	NA	-1	-1	-1	-1	-1	-1	-1	1	1	1	-1	-1	1	1	-1	1	-1	1	1	-1	-1	1	1	-1	1	1	1	1	1
261	-0.032312556	0	1	-1	0	-1	-1	-1	-1	1	1	1	-1	1	1	-1	1	1	0	-1	1	1	-1	0	-1	-1	-1	1	1	1	1	1	1	1	-1	-1	1	1	-1	-1	-1	NA	1	1	0	1	0	-1	1
262	-0.207200467	NA	1	-1	-1	-1	-1	1	NA	1	1	1	-1	-1	1	-1	1	1	0	NA	-1	1	NA	-1	-1	-1	-1	1	1	1	1	1	1	-1	-1	-1	NA	1	-1	-1	-1	1	1	1	1	-1	-1	-1	-1
263	-0.192500669	1	1	-1	1	1	-1	0	-1	1	1	1	-1	1	1	-1	1	1	-1	-1	1	1	-1	-1	-1	-1	-1	1	1	1	1	1	-1	1	0	1	1	1	-1	1	1	-1	1	1	1	1	1	-1	1
264	-0.115876976	1	1	1	1	NA	-1	-1	-1	1	1	-1	1	-1	1	NA	-1	1	NA	NA	1	-1	1	1	1	1	-1	1	1	-1	-1	-1	-1	-1	NA	1	-1	NA	-1	-1	-1	1	1	1	-1	-1	1	1	1
265	0.082502228	1	-1	1	0	-1	-1	-1	1	0	1	-1	1	1	1	1	0	1	0	1	0	1	-1	-1	0	1	-1	1	-1	0	1	0	0	-1	-1	1	0	1	0	0	0	1	1	0	-1	1	1	1	1
266	-0.014923569	-1	1	1	-1	1	1	-1	-1	1	-1	-1	-1	-1	1	1	-1	-1	1	-1	-1	1	-1	1	1	1	-1	-1	1	1	1	1	-1	1	-1	1	1	1	-1	-1	-1	-1	0	1	1	1	1	-1	1
267	-0.021141378	1	-1	1	1	-1	-1	-1	-1	-1	NA	-1	1	-1	1	1	1	1	-1	1	1	-1	1	-1	1	1	-1	1	1	-1	1	-1	1	-1	-1	NA	1	1	-1	-1	-1	1	-1	-1	-1	-1	1	1	1
268	-0.321691123	1	-1	1	1	-1	NA	-1	NA	1	NA	-1	1	1	1	-1	-1	-1	-1	-1	-1	1	-1	-1	-1	1	-1	-1	1	-1	-1	-1	-1	-1	-1	1	-1	1	-1	-1	-1	-1	-1	-1	-1	1	1	1	1
269	-0.078423886	1	1	1	1	-1	1	-1	-1	1	1	-1	1	-1	1	-1	-1	1	0	1	1	1	-1	1	-1	1	-1	-1	1	-1	1	-1	-1	-1	-1	1	-1	1	-1	-1	-1	-1	-1	-1	-1	-1	1	1	-1
270	-0.002912959	NA	1	1	1	-1	-1	-1	NA	0	NA	-1	-1	1	1	1	NA	1	NA	NA	1	NA	-1	1	-1	1	-1	-1	1	-1	1	1	-1	1	NA	1	-1	-1	1	-1	NA	1	-1	-1	-1	1	1	0	1
271	-0.124808812	1	1	-1	1	NA	-1	-1	NA	1	1	1	1	-1	1	-1	1	1	1	-1	1	-1	-1	1	-1	1	-1	-1	1	-1	1	-1	-1	0	NA	1	-1	-1	1	-1	-1	1	-1	-1	-1	1	1	1	1
272	-0.091187619	1	-1	-1	0	-1	-1	-1	-1	1	1	1	1	-1	1	1	-1	1	0	-1	1	-1	1	-1	-1	1	-1	1	1	NA	-1	-1	-1	-1	1	1	-1	1	0	-1	-1	1	1	1	-1	1	1	1	1
273	-0.469140653	NA	-1	-1	1	NA	NA	NA	NA	-1	NA	1	NA	-1	-1	1	1	1	1	-1	-1	1	NA	NA	1	1	NA	1	-1	NA	-1	-1	NA	-1	NA	-1	NA	1	-1	-1	-1	NA	1	1	1	-1	-1	NA	1
274	-0.219211078	1	1	1	0	0	-1	-1	-1	-1	1	-1	1	1	1	1	1	1	1	-1	1	1	-1	1	-1	1	-1	-1	1	-1	1	-1	1	1	-1	-1	-1	0	1	-1	-1	1	-1	-1	-1	1	1	1	1
275	-0.431257659	NA	NA	NA	NA	NA	NA	NA	-1	NA	NA	NA	NA	NA	1	-1	NA	NA	1	NA	NA	1	NA	NA	NA	NA	NA	NA	NA	-1	1	NA	NA	NA	NA	NA	NA	NA	1	-1	NA	1	NA	NA	-1	1	NA	NA	NA
276	-0.055515431	1	-1	1	1	-1	-1	-1	-1	1	NA	NA	1	1	1	NA	-1	1	1	-1	1	1	1	-1	-1	1	-1	-1	1	-1	1	-1	1	-1	-1	1	-1	1	1	-1	-1	1	-1	-1	NA	1	1	-1	1
277	-0.032749524	NA	NA	-1	NA	1	NA	-1	1	NA	1	1	-1	NA	NA	-1	NA	1	NA	NA	1	1	-1	1	NA	1	NA	1	1	1	NA	NA	NA	-1	NA	NA	1	NA	NA	-1	NA	NA	1	1	1	1	NA	NA	1
278	-0.207200467	1	1	1	1	NA	-1	-1	-1	-1	1	-1	1	1	1	-1	1	0	1	-1	1	1	-1	1	-1	1	-1	-1	1	-1	1	-1	1	1	-1	-1	-1	1	1	-1	-1	1	-1	-1	-1	1	1	1	1
279	-0.31261897	1	-1	1	1	1	-1	NA	1	1	-1	-1	1	1	1	-1	-1	1	-1	1	1	1	1	-1	-1	1	-1	1	1	1	1	-1	-1	-1	-1	1	-1	1	-1	-1	-1	-1	1	1	-1	-1	1	1	1
280	-0.051263893	1	-1	1	0	0	NA	1	NA	1	1	NA	0	1	0	-1	1	1	0	1	1	1	0	0	0	1	NA	1	1	1	1	-1	1	NA	-1	NA	0	1	0	-1	-1	1	0	0	0	1	1	NA	1
281	-0.91597731	1	-1	-1	1	-1	1	-1	1	1	1	1	1	-1	1	1	-1	1	-1	1	1	1	1	1	-1	-1	-1	1	1	-1	1	-1	1	-1	1	1	-1	1	1	-1	-1	-1	-1	-1	-1	1	1	1	1
282	-0.245374298	1	NA	1	1	-1	-1	-1	1	1	-1	-1	1	-1	1	1	-1	1	0	1	-1	1	-1	-1	1	1	-1	1	1	-1	1	-1	-1	-1	-1	1	-1	1	1	-1	-1	NA	1	1	1	1	1	-1	1
283	-0.30897222	NA	1	1	-1	1	1	-1	-1	1	1	NA	-1	-1	1	-1	-1	1	NA	-1	1	1	-1	-1	1	1	-1	-1	NA	-1	1	-1	1	-1	NA	NA	1	1	-1	-1	-1	1	1	1	1	NA	1	1	1
284	-0.939733586	NA	-1	1	0	-1	1	-1	1	1	NA	-1	1	-1	1	1	1	-1	-1	-1	1	NA	-1	-1	-1	1	-1	1	1	1	-1	-1	-1	1	-1	1	-1	1	1	-1	-1	-1	-1	1	1	1	1	1	1
285	-0.613151836	1	-1	-1	1	-1	NA	-1	-1	1	1	1	1	1	-1	-1	1	1	1	-1	1	1	-1	1	-1	1	-1	1	1	1	1	-1	1	-1	-1	1	-1	1	-1	-1	-1	NA	1	-1	1	NA	1	-1	1
286	-0.775842876	1	-1	-1	1	0	-1	-1	-1	1	1	1	1	1	-1	-1	1	1	1	-1	1	1	-1	1	-1	1	-1	1	-1	1	1	-1	1	-1	-1	1	-1	1	-1	-1	-1	-1	1	-1	1	-1	1	-1	1
287	-0.578118228	1	-1	-1	1	0	-1	-1	-1	1	1	1	1	1	-1	-1	1	1	1	-1	1	1	-1	1	-1	1	-1	1	1	1	1	-1	1	-1	-1	1	-1	1	-1	-1	-1	-1	1	-1	1	-1	1	-1	1
288	-0.775842876	1	-1	-1	1	1	-1	-1	-1	1	1	1	1	1	-1	-1	1	1	1	-1	1	1	-1	1	-1	1	-1	1	0	1	1	-1	1	-1	-1	1	-1	1	-1	-1	-1	-1	1	-1	1	-1	1	-1	1
289	-0.453398189	1	-1	-1	1	NA	-1	-1	-1	1	1	1	1	NA	-1	-1	1	1	1	-1	1	1	-1	1	0	1	1	1	1	1	1	-1	1	-1	-1	NA	-1	1	-1	-1	-1	1	1	-1	1	-1	1	-1	1
290	-0.496772708	1	-1	-1	-1	NA	-1	-1	NA	1	-1	NA	-1	1	1	1	NA	1	1	NA	1	1	NA	-1	-1	-1	-1	1	1	1	NA	-1	-1	1	NA	1	-1	1	1	-1	-1	1	1	1	NA	1	NA	1	1
291	-0.613151836	1	-1	-1	1	1	-1	-1	-1	-1	-1	1	-1	1	1	1	1	1	1	-1	1	1	-1	1	-1	-1	-1	1	1	1	1	-1	1	1	-1	1	-1	-1	1	-1	-1	1	1	-1	1	1	1	1	1
292	-0.709037617	NA	-1	-1	1	1	-1	-1	-1	-1	-1	1	NA	1	1	1	1	1	1	-1	1	1	NA	1	-1	-1	-1	1	1	1	1	-1	1	1	-1	1	-1	-1	NA	-1	-1	1	1	-1	1	1	1	1	1
293	-0.47627936	1	-1	-1	1	1	-1	-1	0	-1	-1	1	-1	1	1	1	1	1	1	-1	1	0	-1	1	-1	-1	-1	1	1	1	1	-1	1	1	-1	1	-1	-1	1	-1	-1	1	1	-1	0	1	1	1	1
294	-0.032312556	1	NA	NA	NA	NA	-1	-1	1	-1	NA	NA	NA	1	1	NA	-1	NA	NA	NA	-1	NA	NA	1	NA	-1	NA	1	1	NA	-1	NA	1	1	-1	-1	1	-1	-1	-1	NA	1	NA	1	-1	1	NA	NA	1
295	-0.590701767	-1	NA	1	NA	-1	1	NA	NA	-1	NA	-1	1	-1	1	NA	-1	NA	1	-1	-1	1	-1	1	-1	1	-1	-1	1	1	-1	-1	NA	1	-1	1	NA	-1	-1	-1	-1	-1	NA	1	1	1	1	NA	1
296	-0.210130952	NA	-1	1	NA	-1	1	-1	NA	1	-1	-1	1	NA	NA	1	-1	-1	1	NA	NA	1	-1	1	-1	NA	NA	-1	1	NA	-1	-1	NA	1	-1	NA	NA	1	-1	-1	NA	-1	-1	1	-1	1	1	NA	1
297	-0.089984912	1	1	1	1	-1	-1	-1	1	-1	-1	-1	1	1	1	1	1	1	1	-1	1	1	-1	1	-1	1	-1	-1	-1	-1	1	-1	1	1	1	-1	-1	-1	-1	-1	-1	1	-1	-1	-1	1	1	-1	1
298	-0.207200467	1	NA	NA	NA	NA	NA	-1	1	NA	-1	NA	1	NA	NA	1	1	NA	1	-1	1	NA	NA	1	-1	NA	-1	NA	NA	-1	NA	NA	1	NA	1	-1	NA	NA	NA	-1	-1	1	NA	NA	-1	1	1	-1	1
299	-0.445957458	1	1	1	1	NA	NA	NA	1	-1	-1	-1	1	1	1	1	NA	NA	1	-1	1	1	-1	1	-1	1	NA	-1	-1	NA	1	-1	NA	1	1	NA	-1	NA	-1	-1	-1	NA	-1	NA	NA	1	NA	NA	1
300	-0.469853503	NA	1	1	1	-1	-1	-1	1	-1	-1	-1	1	1	-1	NA	-1	1	1	NA	-1	1	-1	1	-1	1	-1	NA	-1	NA	-1	1	1	1	1	1	1	-1	1	-1	-1	1	-1	-1	-1	1	1	-1	1
301	-0.545040022	1	-1	-1	NA	-1	-1	-1	-1	-1	NA	1	1	1	1	NA	1	1	1	-1	-1	NA	-1	1	-1	-1	NA	-1	1	-1	1	-1	1	1	1	-1	-1	-1	NA	-1	NA	1	-1	-1	1	1	NA	NA	1
302	-0.091187619	1	1	-1	1	-1	1	-1	1	1	1	1	1	-1	1	-1	1	1	-1	1	1	1	1	1	-1	-1	-1	1	1	-1	1	-1	-1	1	1	1	-1	1	1	-1	-1	-1	1	1	-1	1	1	1	1
303	-0.439016731	1	1	1	1	-1	-1	-1	-1	-1	-1	0	-1	1	1	1	1	1	-1	-1	1	1	-1	1	-1	1	-1	-1	-1	-1	1	-1	1	1	-1	1	-1	1	1	-1	-1	0	0	-1	-1	1	1	1	1
304	-0.373585303	NA	NA	1	NA	NA	NA	NA	NA	NA	NA	NA	1	NA	1	NA	NA	NA	1	-1	1	NA	NA	NA	NA	NA	-1	NA	-1	1	NA	-1	NA	NA	1	NA	NA	NA	1	-1	-1	NA	-1	NA	NA	1	1	NA	NA
305	-0.188249131	1	-1	-1	1	-1	-1	-1	1	-1	1	1	1	1	1	1	-1	1	1	1	1	1	1	-1	1	-1	-1	1	-1	1	1	1	-1	-1	1	-1	1	1	1	-1	-1	1	1	-1	1	-1	-1	-1	-1
306	-0.21495954	1	1	1	NA	-1	-1	-1	NA	-1	NA	NA	-1	NA	1	1	NA	1	NA	NA	NA	1	NA	1	NA	NA	NA	NA	-1	NA	1	NA	NA	1	NA	NA	NA	NA	NA	-1	-1	1	-1	-1	NA	1	1	NA	1
307	-0.22697015	1	1	1	1	-1	-1	-1	-1	-1	-1	-1	-1	1	1	1	1	1	1	-1	1	1	-1	1	-1	1	-1	-1	-1	-1	1	-1	1	1	1	1	-1	1	1	-1	-1	1	-1	-1	-1	1	1	1	1
308	-0.193675638	1	NA	1	NA	-1	-1	-1	NA	-1	-1	-1	NA	1	1	1	NA	1	1	-1	NA	1	NA	1	-1	1	-1	-1	NA	NA	1	NA	NA	1	NA	1	-1	NA	1	-1	-1	NA	-1	NA	-1	1	NA	1	1
309	-0.204104367	NA	1	NA	1	-1	NA	-1	NA	NA	1	NA	1	NA	NA	-1	NA	1	NA	NA	NA	1	NA	NA	NA	-1	-1	NA	1	NA	NA	1	-1	1	NA	1	NA	NA	NA	NA	NA	-1	NA	NA	-1	NA	NA	1	1
310	0.036827866	1	-1	-1	0	1	-1	1	1	-1	1	-1	1	1	1	1	1	1	0	1	-1	1	-1	-1	-1	1	-1	1	-1	-1	1	-1	1	-1	-1	1	-1	-1	-1	0	0	1	1	-1	-1	1	1	1	1
311	-0.390557948	1	0	0	1	-1	1	-1	1	1	0	0	1	-1	1	-1	0	-1	0	-1	-1	1	-1	1	-1	0	-1	0	1	-1	1	-1	-1	1	0	1	-1	1	1	-1	-1	-1	1	1	-1	1	-1	1	1
312	0.113356469	1	-1	-1	1	1	1	1	1	1	-1	1	-1	NA	1	1	-1	1	-1	-1	1	-1	1	1	-1	1	-1	1	1	1	1	-1	-1	1	1	1	-1	1	-1	-1	-1	-1	1	1	-1	1	1	1	1
313	-0.078423886	1	-1	1	1	-1	-1	-1	-1	-1	1	-1	1	-1	1	-1	NA	1	0	-1	1	0	1	-1	1	1	NA	1	1	-1	1	-1	1	1	-1	-1	-1	1	-1	-1	-1	1	-1	1	-1	-1	1	1	1
314	-0.150346457	1	-1	-1	1	NA	-1	-1	1	-1	1	1	1	NA	1	1	-1	1	-1	1	1	1	NA	-1	1	-1	-1	1	1	0	1	-1	-1	-1	1	1	-1	1	1	-1	-1	1	1	-1	1	-1	-1	-1	NA
315	-0.525956595	1	1	1	1	-1	-1	-1	-1	1	1	-1	1	-1	1	-1	-1	1	1	-1	1	-1	1	-1	-1	1	-1	1	-1	-1	1	-1	-1	-1	-1	1	1	1	NA	-1	-1	1	1	1	-1	-1	1	1	1
316	-0.44666104	1	-1	1	1	1	-1	-1	-1	1	1	-1	1	-1	1	1	-1	1	1	-1	1	-1	1	-1	1	1	-1	1	1	-1	1	-1	-1	-1	1	1	NA	1	1	NA	-1	-1	1	0	-1	-1	1	1	1
317	-0.333742006	1	-1	-1	NA	1	0	-1	1	1	0	1	1	-1	1	1	1	-1	NA	NA	-1	1	-1	1	-1	-1	-1	-1	1	1	1	-1	1	NA	-1	1	-1	1	-1	-1	-1	1	0	1	-1	1	1	1	1
318	-0.683219053	NA	NA	NA	1	-1	NA	NA	NA	-1	NA	NA	1	NA	NA	1	NA	NA	-1	-1	NA	NA	NA	NA	NA	NA	NA	NA	NA	1	NA	NA	NA	-1	NA	NA	-1	NA	NA	NA	NA	NA	1	NA	1	NA	NA	1	NA
319	-0.642232359	1	-1	1	NA	-1	1	-1	1	1	-1	-1	1	NA	1	1	-1	1	1	-1	-1	1	-1	0	0	1	-1	1	1	1	1	-1	0	-1	-1	1	1	1	-1	-1	-1	1	1	-1	1	1	1	-1	-1
320	-0.096925639	1	NA	-1	1	-1	NA	-1	NA	1	1	NA	1	NA	-1	NA	1	1	-1	1	1	-1	NA	NA	-1	NA	NA	1	NA	1	1	NA	1	1	-1	1	-1	1	NA	1	1	1	1	-1	-1	1	-1	NA	-1
321	-0.335811433	1	-1	-1	1	NA	-1	-1	-1	1	1	1	-1	-1	-1	-1	1	1	-1	-1	1	1	NA	1	-1	-1	-1	1	1	1	1	-1	-1	-1	1	1	NA	1	-1	NA	NA	NA	1	-1	-1	-1	1	1	-1
322	-0.24977873	1	-1	-1	1	1	-1	0	-1	1	-1	1	1	-1	-1	-1	1	1	-1	1	1	0	-1	1	-1	1	-1	1	1	1	1	-1	-1	-1	1	1	-1	1	-1	-1	-1	1	1	-1	1	-1	1	-1	-1
323	-0.208487495	1	0	1	1	-1	1	-1	1	1	-1	-1	1	1	1	-1	-1	1	1	1	-1	1	1	0	-1	1	-1	1	1	1	0	-1	-1	-1	1	1	-1	1	1	-1	-1	1	1	1	-1	1	1	-1	-1
324	-0.472667867	NA	NA	1	NA	NA	-1	NA	-1	1	1	-1	-1	NA	1	-1	NA	1	-1	1	NA	-1	NA	1	0	-1	NA	NA	1	NA	NA	NA	-1	1	1	1	NA	1	NA	-1	NA	NA	1	1	-1	1	NA	-1	1
325	-0.051263893	-1	-1	1	-1	-1	1	-1	1	1	-1	-1	1	1	1	1	NA	1	NA	1	1	1	-1	-1	-1	1	-1	1	-1	1	1	-1	1	-1	-1	1	-1	-1	NA	-1	-1	1	-1	1	-1	1	1	NA	1
326	-0.310326362	1	NA	NA	1	1	-1	1	-1	NA	-1	-1	NA	1	-1	NA	NA	-1	NA	NA	NA	1	NA	-1	-1	1	NA	1	1	1	-1	-1	NA	-1	NA	NA	-1	NA	-1	NA	NA	NA	1	NA	-1	1	-1	NA	-1
327	-0.522591272	1	-1	1	1	-1	-1	-1	1	-1	1	-1	1	1	1	-1	-1	1	0	-1	-1	1	-1	1	-1	1	-1	1	1	1	1	-1	1	-1	NA	1	1	0	-1	-1	-1	1	1	-1	NA	1	1	1	1
328	-0.627692097	1	-1	1	1	-1	-1	-1	1	-1	1	-1	1	1	1	-1	-1	1	1	-1	-1	1	-1	0	-1	1	0	1	1	1	1	-1	1	-1	-1	1	1	0	-1	-1	-1	1	0	-1	NA	1	1	1	1
329	-0.555173357	-1	-1	-1	1	1	-1	-1	-1	1	-1	1	1	1	1	1	1	1	1	-1	1	1	0	0	-1	-1	-1	1	1	1	1	-1	1	1	-1	1	-1	1	1	NA	NA	1	1	-1	1	1	1	1	1
330	-0.572165142	-1	-1	-1	1	1	-1	-1	-1	1	-1	1	1	1	1	1	1	1	1	NA	1	-1	0	-1	-1	-1	-1	1	1	1	-1	-1	1	1	-1	1	-1	1	1	1	1	1	1	-1	1	1	1	-1	1
331	-0.169297794	-1	1	1	1	-1	1	-1	-1	1	1	-1	1	NA	1	-1	1	1	NA	1	NA	1	-1	-1	-1	1	NA	1	1	NA	1	-1	NA	-1	NA	NA	-1	1	-1	-1	-1	1	-1	1	-1	1	1	NA	1
332	-0.169297794	1	1	-1	1	-1	1	-1	1	1	0	1	1	-1	1	-1	1	1	0	1	1	-1	-1	1	-1	-1	-1	1	1	-1	1	-1	-1	-1	1	1	-1	1	1	1	1	NA	1	-1	-1	-1	-1	1	1
333	0.043310227	1	NA	-1	1	1	-1	-1	1	1	1	1	NA	NA	-1	1	1	1	-1	0	1	-1	NA	-1	-1	0	-1	1	1	NA	1	1	1	-1	NA	-1	1	1	0	-1	-1	1	1	NA	-1	1	1	1	1
334	0.011300399	-1	-1	1	-1	-1	1	-1	1	1	-1	-1	1	1	1	1	-1	-1	1	-1	1	1	-1	-1	-1	1	-1	-1	1	1	1	-1	-1	1	-1	1	-1	1	-1	-1	-1	-1	-1	1	-1	1	1	1	1
335	-0.150336279	NA	NA	NA	1	NA	NA	NA	1	1	NA	NA	1	NA	NA	NA	1	1	NA	NA	NA	-1	NA	NA	-1	NA	NA	1	NA	NA	NA	NA	NA	NA	NA	-1	-1	1	-1	-1	-1	NA	-1	-1	NA	NA	NA	NA	NA
336	-0.169297794	NA	NA	1	1	-1	NA	NA	-1	1	NA	NA	NA	NA	1	1	NA	1	1	1	-1	1	NA	1	NA	NA	NA	-1	NA	NA	NA	-1	1	-1	-1	NA	NA	-1	NA	-1	NA	-1	1	NA	-1	1	-1	NA	NA
337	-0.327923557	1	1	1	1	1	1	-1	1	1	-1	-1	1	-1	1	1	-1	-1	-1	-1	-1	1	-1	1	-1	1	-1	-1	1	1	1	-1	-1	1	-1	1	-1	1	1	-1	-1	-1	1	1	-1	-1	NA	1	1
338	-0.650924226	-1	-1	1	1	1	-1	-1	-1	1	1	-1	1	-1	-1	-1	1	1	1	NA	1	NA	1	-1	-1	-1	1	-1	1	1	1	1	1	1	-1	-1	-1	1	-1	-1	-1	1	1	-1	1	1	1	1	NA
339	-0.115876976	-1	-1	1	1	-1	1	-1	1	1	-1	-1	-1	-1	0	1	-1	-1	1	-1	-1	NA	-1	1	-1	1	-1	-1	1	1	-1	-1	-1	1	-1	1	1	1	-1	-1	-1	-1	-1	0	-1	1	1	1	1
340	-0.296163656	1	-1	-1	1	-1	-1	-1	1	1	-1	1	-1	-1	1	1	-1	-1	1	1	-1	1	-1	1	-1	1	-1	NA	1	1	1	-1	-1	-1	-1	1	-1	1	1	-1	-1	-1	1	1	-1	1	1	1	1
341	-0.773348751	1	-1	-1	1	-1	-1	-1	1	-1	1	1	1	-1	-1	-1	1	1	1	-1	-1	1	-1	1	-1	1	-1	1	-1	1	1	-1	1	-1	-1	-1	-1	-1	-1	-1	-1	1	1	1	1	-1	-1	-1	1
342	-0.496737547	1	-1	1	1	-1	-1	-1	-1	1	1	-1	1	1	1	-1	-1	1	1	-1	1	-1	1	-1	1	1	-1	1	1	1	1	1	-1	-1	-1	1	1	1	1	-1	-1	1	1	-1	1	-1	1	1	1
343	-0.188249131	1	-1	-1	0	1	1	-1	1	1	1	1	1	-1	1	-1	1	1	0	1	1	1	1	1	NA	-1	-1	1	1	1	1	-1	1	1	1	-1	1	1	NA	1	1	NA	1	1	-1	1	-1	1	1
344	0.076475643	1	-1	1	-1	0	1	-1	1	1	-1	-1	-1	1	1	1	-1	-1	-1	-1	-1	1	-1	-1	-1	-1	-1	-1	1	1	-1	-1	-1	1	-1	1	-1	1	-1	-1	-1	-1	-1	1	-1	1	-1	-1	0
345	-0.101177177	1	-1	1	-1	1	1	0	1	1	-1	-1	-1	1	1	1	-1	-1	-1	-1	-1	1	-1	-1	0	-1	-1	0	1	1	-1	-1	-1	1	-1	1	-1	1	-1	-1	-1	-1	-1	1	-1	1	1	-1	1
346	-0.017612757	1	NA	1	-1	1	NA	-1	1	1	-1	NA	-1	1	1	1	-1	-1	-1	-1	-1	1	-1	-1	-1	-1	NA	-1	1	1	-1	-1	-1	1	-1	1	-1	1	-1	-1	NA	-1	-1	1	-1	1	1	-1	1
347	0.033952277	1	-1	0	-1	0	1	-1	1	1	-1	0	-1	1	1	1	-1	-1	-1	-1	-1	1	-1	-1	-1	-1	NA	NA	1	1	-1	-1	-1	1	NA	1	-1	1	-1	-1	-1	-1	-1	1	-1	1	-1	-1	-1
348	-0.182639277	1	-1	-1	1	-1	-1	-1	-1	-1	1	1	1	1	1	NA	-1	1	0	-1	1	-1	1	-1	1	-1	-1	1	1	1	-1	0	-1	1	1	1	-1	1	-1	-1	-1	1	0	-1	-1	1	-1	1	1
349	-0.51993001	1	1	1	1	0	-1	-1	-1	-1	-1	-1	1	1	1	1	1	1	1	-1	1	1	-1	1	-1	1	-1	-1	1	-1	1	-1	1	1	-1	1	-1	1	1	-1	-1	1	-1	-1	-1	1	1	1	1
350	-0.457968068	1	1	1	1	-1	-1	-1	-1	-1	1	-1	1	1	1	1	1	1	1	-1	1	1	-1	1	-1	1	-1	-1	1	-1	1	-1	1	1	-1	-1	-1	1	1	-1	-1	1	-1	-1	-1	1	1	1	1
351	-0.457968068	1	1	1	1	-1	-1	-1	-1	-1	1	-1	1	1	1	-1	1	1	1	NA	1	1	-1	1	-1	1	-1	-1	1	-1	1	-1	NA	1	-1	-1	-1	-1	1	-1	-1	NA	-1	-1	-1	1	1	1	1
352	-0.718168898	1	1	1	-1	-1	-1	-1	-1	-1	-1	-1	1	-1	1	-1	1	1	-1	1	1	1	1	1	-1	-1	0	-1	1	-1	1	-1	1	-1	1	1	-1	1	-1	-1	-1	1	1	1	-1	-1	1	1	1
353	-0.650924226	1	-1	-1	1	-1	-1	-1	0	-1	1	1	1	1	1	0	1	1	0	1	1	1	-1	-1	-1	1	-1	1	-1	-1	1	-1	1	-1	-1	1	1	-1	-1	-1	-1	1	1	-1	1	1	1	1	1
354	-0.825416746	1	-1	-1	NA	-1	-1	-1	-1	NA	1	1	1	1	1	0	1	1	1	1	1	1	-1	-1	-1	1	-1	1	-1	-1	-1	-1	1	-1	-1	1	1	-1	-1	-1	-1	1	1	-1	1	1	1	1	1
355	-0.860450354	NA	NA	-1	NA	-1	NA	NA	NA	NA	1	1	1	1	NA	NA	NA	1	NA	NA	NA	NA	-1	-1	-1	NA	NA	1	NA	NA	1	NA	NA	NA	NA	1	NA	-1	NA	NA	-1	NA	NA	-1	1	1	1	NA	1
356	-0.627692097	1	-1	-1	NA	-1	-1	-1	NA	-1	1	1	1	1	1	1	1	1	-1	1	NA	1	-1	-1	-1	1	-1	1	-1	NA	0	-1	1	-1	NA	1	1	-1	-1	-1	-1	NA	1	-1	1	1	1	1	1
357	-0.123636048	NA	NA	-1	NA	NA	NA	1	1	NA	NA	1	1	NA	1	1	NA	NA	0	NA	NA	1	1	-1	-1	1	NA	1	NA	NA	-1	1	-1	-1	1	1	-1	NA	-1	-1	NA	-1	1	-1	1	1	NA	NA	1
358	-0.141264127	1	-1	-1	1	NA	-1	1	1	1	NA	NA	1	1	1	-1	1	1	1	0	0	1	0	0	NA	-1	-1	1	0	1	1	-1	-1	-1	1	1	0	1	1	-1	-1	1	-1	1	-1	1	1	1	1
359	-0.119227251	1	-1	-1	1	1	-1	1	1	1	1	1	1	1	1	-1	1	1	1	1	-1	1	-1	1	-1	-1	NA	1	1	1	1	-1	-1	-1	1	1	-1	1	1	-1	-1	-1	-1	1	-1	-1	1	1	1
360	0.042854451	-1	-1	1	-1	-1	1	-1	1	1	1	-1	1	-1	1	1	-1	-1	1	-1	-1	1	-1	1	-1	1	-1	-1	1	-1	1	-1	-1	1	-1	1	-1	1	-1	-1	-1	-1	-1	1	-1	1	1	-1	1
[truncated: 1,966 more columns]
