# Supplementary material for: Imputation of Unordered Markers and the Impact on Genomic Selection Accuracy
Source: G3 (Bethesda). 2013 Mar 1;3(3):427–39. doi: 10.1534/g3.112.005363 (PMC3583451; doi:10.1534/g3.112.005363)
Supplement: Supporting Information [file supp_3.3.427_FileS4.zip › SRRW_NA50.csv]

	PhenoRust	Marker_116332	Marker_58074	Marker_24472	Marker_14300	Marker_16527	Marker_117007	Marker_134230	Marker_21388	Marker_121079	Marker_5954	Marker_56654	Marker_86721	Marker_67286	Marker_93791	Marker_128314	Marker_93299	Marker_116068	Marker_16081	Marker_57426	Marker_102572	Marker_3764	Marker_130623	Marker_130667	Marker_3956	Marker_49407	Marker_12671	Marker_37459	Marker_86128	Marker_56599	Marker_26566	Marker_86176	Marker_130232	Marker_39583	Marker_64642	Marker_11352	Marker_12696	Marker_35663	Marker_13476	Marker_55417	Marker_41377	Marker_74499	Marker_121260	Marker_148	Marker_86279	Marker_22275	Marker_71574	Marker_8168	Marker_131675
1	0.308912937	1	NA	NA	1	NA	-1	NA	-1	NA	1	1	NA	1	-1	NA	1	1	NA	1	-1	NA	1	NA	1	NA	NA	1	NA	1	NA	-1	1	1	-1	NA	1	NA	-1	0	-1	1	-1	-1	-1	1	0	1	-1
2	0.396109807	NA	1	NA	NA	NA	-1	1	1	1	1	1	1	NA	-1	NA	1	1	-1	-1	NA	NA	NA	NA	NA	NA	NA	NA	1	-1	1	-1	1	-1	NA	NA	1	NA	-1	NA	-1	-1	-1	-1	-1	1	NA	NA	NA
3	0.095720709	1	1	-1	-1	1	1	1	1	NA	1	NA	1	1	-1	NA	-1	1	-1	-1	NA	-1	NA	1	NA	NA	-1	1	1	1	1	-1	1	NA	-1	NA	1	-1	NA	NA	-1	-1	-1	NA	-1	NA	1	-1	0
4	0.290278361	NA	1	-1	1	NA	NA	1	1	-1	-1	1	1	1	-1	NA	1	1	NA	NA	NA	NA	1	1	1	NA	1	NA	-1	1	1	-1	1	0	-1	1	1	NA	-1	NA	-1	1	-1	-1	NA	1	-1	-1	-1
5	0.325054942	1	1	1	0	-1	-1	1	1	NA	-1	1	1	1	1	-1	NA	1	-1	-1	NA	-1	NA	NA	0	-1	NA	1	1	-1	1	-1	NA	0	NA	1	1	NA	1	NA	-1	-1	-1	1	NA	NA	-1	-1	NA
6	-0.120876969	1	NA	NA	NA	NA	NA	1	0	NA	NA	NA	1	NA	1	-1	-1	NA	-1	NA	-1	NA	NA	NA	-1	NA	NA	NA	NA	1	1	NA	NA	-1	NA	NA	1	NA	NA	NA	NA	NA	1	NA	-1	1	NA	NA	-1
7	-0.206812629	1	NA	NA	-1	NA	-1	-1	1	1	-1	1	1	1	-1	NA	1	1	-1	NA	NA	NA	1	1	-1	0	NA	1	1	NA	NA	-1	NA	-1	NA	NA	-1	1	-1	-1	1	-1	1	-1	-1	1	1	0	NA
8	0.121502313	NA	1	NA	NA	NA	-1	NA	1	1	-1	-1	1	NA	-1	NA	1	1	1	NA	NA	-1	NA	1	1	NA	1	1	1	-1	-1	-1	1	-1	-1	-1	1	1	NA	NA	0	NA	-1	-1	NA	NA	1	1	NA
9	0.46312199	1	NA	1	NA	1	-1	-1	1	NA	-1	1	1	-1	-1	-1	0	-1	-1	1	-1	1	1	1	-1	1	1	1	1	-1	-1	1	NA	-1	NA	NA	1	1	NA	NA	1	-1	-1	1	1	1	-1	1	1
10	-0.067514063	1	NA	1	-1	NA	-1	-1	-1	NA	-1	NA	-1	NA	1	NA	1	1	NA	NA	NA	NA	NA	NA	NA	NA	1	1	NA	-1	-1	-1	-1	-1	NA	1	1	1	NA	-1	NA	NA	-1	-1	NA	1	NA	NA	1
11	0.408846362	1	1	1	1	1	1	NA	-1	NA	-1	-1	-1	1	1	NA	-1	1	1	-1	-1	NA	1	NA	1	NA	1	0	1	-1	-1	-1	1	-1	-1	1	-1	1	1	NA	-1	-1	-1	-1	-1	1	1	1	-1
12	0.414744384	-1	1	-1	-1	NA	-1	NA	1	1	1	NA	1	1	-1	-1	1	1	-1	NA	NA	NA	-1	-1	NA	NA	-1	1	1	NA	1	-1	1	NA	NA	NA	-1	-1	-1	-1	1	-1	-1	-1	-1	1	1	1	NA
13	0.074910066	1	1	1	-1	1	-1	1	1	1	-1	-1	1	-1	-1	NA	1	1	1	NA	-1	NA	1	1	1	1	1	NA	1	-1	-1	-1	1	-1	-1	1	-1	1	1	1	-1	NA	-1	-1	-1	1	1	1	-1
14	0.413781148	1	0	1	NA	1	-1	0	1	NA	-1	1	1	1	-1	-1	1	-1	NA	-1	NA	-1	1	-1	NA	1	1	1	1	1	-1	-1	1	-1	-1	1	1	NA	1	-1	NA	-1	1	-1	NA	1	-1	1	NA
15	0.479901227	-1	1	0	-1	-1	-1	NA	1	1	-1	1	1	1	-1	-1	-1	1	1	NA	NA	1	NA	NA	NA	1	NA	1	1	1	-1	-1	1	1	-1	-1	1	1	-1	NA	1	-1	1	1	-1	-1	-1	1	-1
16	0.290278361	NA	1	1	-1	NA	-1	1	1	1	1	1	-1	1	-1	-1	-1	1	-1	-1	-1	NA	NA	1	1	NA	NA	1	1	-1	-1	-1	1	-1	-1	NA	1	1	-1	NA	NA	-1	-1	-1	NA	0	1	1	0
17	0.197017145	NA	NA	-1	NA	-1	NA	NA	1	NA	1	1	NA	NA	-1	1	1	NA	-1	NA	NA	-1	NA	NA	NA	NA	NA	NA	0	NA	NA	-1	1	NA	NA	NA	-1	NA	-1	-1	NA	NA	-1	-1	-1	NA	NA	1	NA
18	0.595063778	1	-1	NA	-1	NA	-1	1	1	NA	1	1	1	NA	-1	-1	1	NA	NA	NA	-1	NA	NA	NA	1	NA	NA	1	1	1	NA	0	NA	NA	NA	NA	1	NA	NA	-1	-1	1	-1	-1	NA	NA	1	1	NA
19	0.192248684	NA	1	-1	NA	1	-1	1	1	NA	-1	NA	-1	NA	1	NA	-1	NA	1	-1	-1	NA	1	NA	1	NA	1	NA	1	-1	NA	NA	NA	-1	NA	NA	-1	1	NA	-1	-1	NA	1	-1	-1	1	-1	0	-1
20	0.228526967	-1	1	1	1	1	-1	1	-1	1	-1	-1	-1	-1	-1	-1	1	1	1	-1	-1	-1	1	1	1	0	1	1	1	-1	-1	-1	NA	-1	1	1	-1	0	1	1	0	-1	-1	-1	-1	1	1	1	1
21	0.224195215	-1	1	NA	-1	NA	-1	NA	1	1	1	NA	NA	-1	-1	-1	-1	1	1	1	NA	-1	1	NA	1	NA	NA	1	NA	-1	-1	-1	NA	-1	NA	1	-1	1	NA	1	-1	NA	-1	-1	-1	1	NA	1	-1
22	0.151236603	-1	1	NA	NA	NA	-1	NA	-1	1	-1	NA	NA	NA	-1	NA	NA	1	NA	-1	NA	-1	1	NA	1	1	NA	NA	1	-1	-1	-1	1	-1	-1	1	-1	NA	-1	NA	-1	-1	-1	-1	-1	NA	1	1	-1
23	0.132602026	-1	1	-1	NA	-1	NA	NA	1	NA	-1	-1	1	1	-1	-1	1	1	1	NA	NA	-1	-1	NA	1	-1	NA	NA	NA	1	-1	-1	1	NA	NA	1	1	1	1	-1	NA	-1	-1	-1	NA	NA	1	1	NA
24	0.235028023	NA	1	-1	1	NA	-1	NA	1	1	-1	1	1	1	-1	NA	-1	1	NA	NA	NA	NA	1	1	1	NA	-1	1	1	1	NA	-1	1	NA	-1	NA	1	1	-1	-1	-1	NA	-1	-1	-1	1	1	1	1
25	0.154642052	1	1	NA	NA	-1	-1	1	-1	1	-1	NA	1	1	1	-1	NA	1	-1	NA	NA	-1	NA	1	NA	NA	-1	NA	1	-1	1	-1	NA	NA	-1	1	1	NA	1	-1	-1	-1	-1	-1	NA	1	1	NA	NA
26	0.048810606	1	1	1	NA	1	-1	1	1	NA	-1	NA	1	-1	1	NA	-1	1	1	-1	-1	NA	1	-1	NA	1	NA	NA	-1	-1	-1	-1	NA	-1	NA	1	1	1	NA	1	-1	NA	1	NA	NA	-1	-1	0	1
27	-0.083995652	1	1	-1	-1	NA	-1	NA	1	1	-1	1	-1	-1	1	NA	-1	1	-1	-1	NA	-1	NA	1	1	1	NA	1	1	1	-1	-1	1	0	NA	1	1	1	-1	1	-1	-1	-1	-1	NA	1	1	-1	NA
28	0.009099239	1	-1	-1	-1	NA	1	NA	1	-1	-1	1	1	NA	-1	NA	-1	1	1	NA	NA	NA	1	1	1	NA	1	NA	-1	1	NA	-1	NA	-1	NA	NA	1	NA	NA	NA	-1	1	-1	-1	-1	1	1	-1	0
29	0.021835794	NA	1	NA	1	-1	-1	1	-1	-1	-1	1	1	NA	1	-1	NA	1	-1	-1	NA	1	NA	1	-1	-1	-1	NA	1	1	1	-1	1	1	NA	NA	1	-1	-1	1	NA	1	1	-1	NA	1	1	0	1
30	0.036074051	NA	-1	-1	-1	NA	-1	NA	1	-1	-1	1	1	-1	-1	NA	NA	1	-1	NA	NA	-1	NA	NA	1	1	NA	NA	1	1	-1	-1	NA	0	-1	1	1	1	-1	1	-1	1	-1	-1	NA	1	-1	-1	0
31	0.075785418	1	NA	1	NA	NA	NA	1	-1	NA	-1	NA	1	NA	-1	NA	NA	1	-1	1	-1	NA	NA	-1	1	NA	1	1	NA	NA	-1	1	1	1	1	1	1	1	NA	1	-1	-1	1	NA	-1	1	NA	NA	-1
32	0.273210054	1	NA	-1	-1	-1	-1	1	1	1	-1	NA	1	-1	-1	-1	-1	1	-1	-1	-1	NA	NA	-1	1	1	NA	1	-1	1	1	-1	NA	0	1	1	1	NA	-1	1	-1	1	-1	-1	NA	-1	1	-1	-1
33	0.075785418	1	NA	NA	NA	NA	-1	NA	-1	-1	-1	-1	-1	1	-1	-1	-1	1	1	-1	-1	-1	NA	-1	NA	1	-1	1	-1	-1	1	1	NA	-1	-1	1	1	-1	-1	-1	NA	1	-1	-1	NA	-1	1	0	0
34	-0.198834885	1	1	1	-1	0	-1	1	1	1	-1	1	NA	1	1	NA	1	1	1	-1	NA	-1	-1	1	NA	0	1	0	1	-1	-1	-1	NA	-1	-1	1	1	1	-1	-1	NA	-1	-1	-1	-1	1	1	-1	0
35	0.322224892	-1	1	1	NA	NA	-1	-1	-1	NA	-1	NA	-1	NA	-1	NA	1	NA	1	NA	NA	NA	1	1	NA	NA	1	-1	1	-1	-1	1	1	-1	1	NA	1	NA	NA	NA	0	-1	-1	1	NA	1	1	NA	0
36	0.105627214	1	NA	NA	1	1	-1	1	-1	-1	NA	1	1	1	-1	NA	1	1	1	-1	NA	-1	1	NA	1	1	-1	-1	NA	-1	1	-1	1	-1	NA	0	1	NA	-1	-1	-1	1	-1	-1	-1	-1	-1	-1	-1
37	-0.256513278	NA	NA	NA	NA	NA	NA	NA	1	-1	NA	NA	NA	NA	-1	NA	1	1	NA	NA	-1	NA	NA	NA	NA	NA	NA	-1	NA	1	NA	-1	NA	1	NA	NA	1	NA	NA	NA	NA	NA	-1	NA	-1	1	NA	1	1
38	-0.305528116	1	1	1	1	NA	-1	NA	1	NA	-1	NA	-1	1	1	NA	1	1	NA	-1	NA	-1	NA	1	NA	1	NA	1	1	-1	-1	-1	-1	-1	NA	1	-1	0	1	-1	1	-1	1	-1	-1	1	1	-1	NA
39	0.257068049	1	NA	-1	1	NA	-1	NA	-1	NA	1	1	1	1	-1	-1	1	-1	-1	-1	1	-1	-1	1	1	NA	NA	NA	-1	1	1	-1	1	0	NA	NA	1	NA	-1	-1	-1	NA	-1	-1	-1	1	-1	1	0
40	0.154642052	NA	1	NA	NA	1	-1	1	1	NA	1	1	1	NA	0	NA	0	1	-1	1	NA	NA	1	NA	NA	NA	-1	NA	1	1	NA	-1	1	-1	-1	-1	1	1	-1	NA	-1	-1	1	-1	-1	-1	NA	-1	NA
41	0.021835794	NA	NA	1	NA	-1	-1	1	1	1	-1	NA	1	NA	-1	NA	NA	-1	-1	NA	NA	NA	1	1	-1	NA	NA	NA	1	NA	-1	-1	NA	NA	NA	-1	1	1	NA	NA	1	NA	-1	-1	-1	NA	-1	-1	1
42	-0.096732207	NA	1	NA	NA	NA	-1	NA	0	NA	1	NA	NA	NA	-1	NA	NA	-1	NA	NA	NA	1	NA	NA	-1	NA	NA	NA	1	NA	NA	-1	NA	NA	NA	-1	1	NA	1	NA	-1	-1	-1	1	NA	1	NA	-1	1
43	-0.061955626	1	1	1	NA	NA	-1	NA	1	NA	-1	1	1	NA	1	NA	1	-1	1	-1	-1	NA	NA	-1	NA	NA	NA	0	1	1	-1	-1	-1	NA	-1	-1	1	NA	NA	1	1	NA	-1	1	NA	NA	1	NA	-1
44	0.124483936	1	1	1	-1	-1	-1	1	-1	1	-1	1	1	1	1	NA	1	1	NA	-1	-1	NA	-1	1	NA	NA	1	1	1	-1	-1	-1	0	-1	-1	1	1	1	-1	-1	NA	NA	1	-1	NA	-1	1	0	0
45	-0.256513278	-1	1	1	NA	NA	1	-1	1	1	-1	1	1	1	-1	NA	-1	-1	1	NA	-1	NA	NA	NA	0	NA	1	NA	-1	1	-1	1	NA	-1	-1	-1	1	1	-1	-1	NA	NA	-1	NA	-1	NA	NA	-1	0
46	0.222291468	NA	1	NA	NA	-1	1	-1	1	NA	-1	-1	1	NA	-1	NA	-1	-1	1	-1	NA	NA	NA	-1	NA	1	NA	NA	1	1	NA	-1	NA	1	-1	NA	1	1	NA	-1	-1	-1	-1	-1	-1	NA	NA	NA	NA
47	-0.362344724	1	-1	-1	-1	NA	-1	1	1	-1	-1	1	1	1	1	-1	NA	1	-1	NA	NA	-1	1	1	NA	1	NA	1	-1	1	1	-1	1	-1	-1	-1	1	NA	1	1	-1	NA	1	1	-1	-1	-1	NA	NA
48	-0.123707019	1	1	-1	NA	NA	-1	1	1	-1	-1	1	1	1	-1	-1	1	1	1	-1	-1	1	NA	1	NA	1	1	-1	-1	1	1	-1	NA	0	-1	1	1	NA	-1	NA	-1	1	-1	-1	NA	1	-1	-1	-1
49	0.230631703	1	1	1	1	NA	NA	1	1	-1	-1	1	1	0	-1	-1	-1	1	-1	-1	-1	1	NA	1	1	1	1	1	1	1	-1	-1	1	1	-1	1	1	1	NA	0	-1	1	-1	-1	NA	1	1	NA	-1
50	0.021835794	NA	1	1	-1	1	1	NA	1	NA	-1	NA	-1	NA	1	NA	-1	1	NA	-1	NA	-1	1	-1	1	1	NA	1	-1	-1	-1	-1	1	-1	-1	-1	1	1	-1	1	-1	-1	-1	-1	-1	1	1	-1	0
51	0.216393446	NA	1	-1	-1	NA	-1	1	1	NA	-1	NA	1	NA	-1	-1	1	1	NA	1	NA	NA	NA	-1	1	1	-1	NA	NA	1	NA	-1	NA	0	-1	1	1	NA	NA	NA	-1	NA	-1	-1	-1	1	-1	1	1
52	0.167378607	NA	1	NA	NA	NA	-1	NA	1	NA	NA	NA	NA	1	-1	-1	1	NA	NA	NA	NA	NA	NA	1	NA	NA	-1	NA	NA	1	NA	-1	1	NA	NA	NA	1	NA	NA	-1	NA	NA	-1	NA	NA	NA	NA	NA	NA
53	-0.046935938	NA	NA	NA	0	NA	-1	NA	1	NA	0	-1	1	NA	0	-1	-1	1	NA	NA	-1	NA	1	1	NA	NA	-1	-1	-1	1	-1	-1	NA	-1	-1	-1	1	-1	NA	NA	NA	NA	-1	1	-1	1	-1	-1	-1
54	0.747343859	1	-1	1	NA	NA	-1	NA	1	NA	NA	1	1	-1	-1	NA	-1	1	-1	-1	NA	NA	1	1	NA	NA	-1	1	1	1	1	-1	-1	0	-1	-1	-1	NA	NA	1	-1	NA	1	1	-1	1	-1	NA	NA
55	0.310518689	NA	1	NA	NA	NA	-1	NA	1	NA	-1	NA	1	1	-1	NA	1	NA	NA	-1	NA	NA	NA	-1	1	NA	NA	NA	-1	1	NA	-1	1	1	NA	1	-1	-1	NA	NA	-1	NA	-1	NA	NA	NA	1	1	-1
56	0.586375164	1	1	NA	1	NA	-1	NA	1	-1	-1	1	1	NA	-1	-1	-1	1	-1	-1	NA	NA	1	1	1	NA	-1	1	-1	1	1	-1	NA	0	1	-1	1	-1	NA	NA	-1	NA	-1	NA	-1	-1	-1	-1	NA
57	0.182351995	1	1	1	1	-1	1	NA	1	1	1	-1	1	1	-1	NA	NA	-1	-1	NA	-1	1	NA	1	NA	1	1	NA	1	1	-1	-1	NA	NA	1	NA	1	1	-1	-1	0	-1	-1	-1	-1	1	0	1	-1
58	-0.031428776	NA	NA	-1	-1	NA	-1	NA	1	-1	-1	NA	1	1	-1	-1	-1	1	-1	-1	-1	-1	NA	1	1	NA	NA	1	NA	1	NA	-1	NA	1	-1	NA	1	NA	-1	NA	-1	NA	-1	-1	NA	-1	-1	-1	0
59	-0.093247959	1	1	1	NA	NA	-1	-1	0	NA	-1	1	1	NA	-1	-1	NA	NA	NA	1	NA	-1	NA	NA	NA	1	-1	1	1	-1	NA	NA	NA	NA	NA	1	1	NA	NA	1	1	NA	-1	1	-1	1	NA	NA	NA
60	-0.380716221	1	1	1	1	NA	1	1	1	1	1	1	1	1	-1	NA	NA	1	1	-1	NA	-1	1	-1	1	NA	1	1	1	NA	NA	1	1	-1	-1	NA	1	NA	-1	-1	1	-1	1	-1	NA	NA	1	NA	1
61	-0.032881887	1	1	NA	NA	-1	-1	NA	-1	NA	-1	NA	-1	1	-1	-1	-1	1	1	NA	NA	NA	-1	1	1	NA	1	1	1	1	NA	-1	NA	0	-1	1	1	1	-1	1	-1	-1	-1	-1	-1	1	1	-1	NA
62	0.016673514	NA	NA	NA	1	NA	-1	-1	-1	NA	-1	NA	1	NA	1	NA	1	1	1	NA	NA	-1	NA	1	NA	NA	1	1	NA	-1	-1	-1	1	-1	-1	NA	1	0	1	1	1	-1	-1	-1	NA	NA	1	NA	0
63	-0.122167815	-1	-1	1	-1	NA	-1	NA	-1	-1	1	1	1	1	-1	-1	-1	1	1	-1	-1	-1	-1	1	1	1	-1	0	1	NA	-1	-1	NA	NA	1	1	1	0	1	-1	NA	1	1	-1	NA	-1	1	-1	-1
64	-0.138597655	NA	NA	NA	NA	1	-1	NA	1	NA	-1	NA	1	-1	-1	-1	NA	1	NA	-1	NA	-1	NA	NA	1	NA	NA	1	1	NA	1	1	NA	-1	-1	NA	1	NA	NA	NA	NA	NA	1	-1	-1	1	NA	-1	1
65	-0.249168962	1	1	1	NA	1	-1	-1	1	NA	-1	1	1	1	-1	-1	1	1	1	-1	NA	-1	NA	1	NA	1	1	NA	1	-1	1	-1	-1	-1	NA	1	-1	NA	-1	-1	1	-1	1	-1	-1	1	1	-1	1
66	-0.282480495	1	-1	NA	-1	NA	-1	NA	1	-1	-1	1	1	1	-1	-1	NA	1	1	NA	NA	NA	1	1	1	NA	-1	NA	-1	NA	-1	-1	1	-1	1	-1	1	1	-1	-1	NA	1	1	-1	-1	1	1	-1	1
67	-0.28596482	-1	1	-1	1	NA	1	NA	-1	NA	1	NA	1	1	-1	1	1	1	1	-1	1	NA	1	1	1	-1	NA	0	1	1	1	1	1	-1	-1	-1	-1	-1	-1	-1	0	-1	-1	-1	-1	1	1	-1	0
68	-0.22008844	1	0	NA	1	NA	-1	-1	1	-1	-1	1	1	-1	-1	NA	1	1	1	-1	NA	1	NA	1	-1	NA	NA	1	1	NA	-1	1	NA	-1	-1	NA	1	0	-1	1	NA	1	1	-1	-1	1	-1	NA	-1
69	0.563692647	NA	NA	1	1	0	-1	NA	1	NA	-1	1	1	1	-1	NA	1	1	1	1	-1	-1	NA	NA	NA	0	1	NA	1	NA	0	-1	1	-1	-1	1	1	NA	-1	-1	-1	-1	-1	-1	-1	-1	-1	-1	-1
70	-0.199643707	1	1	-1	0	NA	NA	NA	1	NA	0	1	1	NA	-1	NA	-1	1	NA	-1	NA	NA	-1	1	1	NA	1	NA	1	1	0	-1	NA	1	-1	-1	0	1	1	1	NA	NA	-1	-1	0	1	1	1	0
71	-0.303532614	1	-1	1	-1	1	-1	-1	-1	-1	-1	NA	1	1	-1	-1	-1	-1	-1	1	NA	NA	-1	1	-1	NA	NA	1	1	-1	0	1	NA	-1	-1	-1	1	-1	-1	-1	1	1	-1	-1	NA	1	-1	1	-1
72	0.083643998	NA	-1	-1	NA	1	-1	1	1	NA	NA	1	1	NA	NA	-1	1	1	1	NA	NA	NA	1	1	NA	-1	1	NA	1	NA	NA	-1	NA	NA	NA	NA	1	NA	-1	-1	NA	NA	-1	NA	-1	-1	NA	NA	NA
73	-0.112995811	1	1	1	-1	0	-1	NA	1	1	-1	1	1	-1	-1	-1	-1	-1	-1	-1	-1	-1	1	NA	NA	NA	0	-1	1	-1	-1	1	0	-1	-1	-1	1	1	-1	1	1	-1	-1	1	NA	1	1	0	NA
74	0.087002052	-1	NA	1	NA	1	NA	1	1	1	-1	-1	1	NA	-1	-1	1	NA	0	NA	NA	-1	1	1	1	NA	1	NA	NA	-1	-1	1	1	-1	-1	NA	-1	NA	NA	NA	NA	NA	-1	-1	-1	1	NA	1	-1
75	-0.213387046	1	1	NA	NA	0	-1	-1	1	NA	-1	1	1	NA	-1	-1	1	NA	1	NA	1	-1	1	1	1	1	1	1	1	-1	NA	-1	1	-1	-1	1	-1	1	1	-1	1	-1	1	-1	NA	1	1	1	-1
76	0.037987214	1	1	-1	1	0	-1	NA	1	1	-1	1	1	1	-1	NA	-1	1	-1	NA	NA	NA	1	1	NA	NA	-1	1	-1	1	0	-1	1	1	-1	NA	1	NA	NA	-1	-1	-1	-1	-1	1	1	1	1	NA
77	-0.35794121	1	NA	NA	1	NA	-1	NA	1	NA	-1	1	1	1	-1	NA	NA	1	-1	-1	NA	NA	1	1	NA	NA	-1	NA	-1	1	-1	-1	NA	1	-1	NA	1	1	-1	-1	-1	NA	-1	NA	-1	1	1	1	1
78	-0.248163627	-1	NA	NA	NA	NA	NA	NA	1	NA	NA	NA	NA	NA	-1	NA	NA	1	NA	NA	NA	NA	NA	NA	NA	NA	NA	NA	NA	1	NA	NA	NA	NA	NA	NA	NA	NA	NA	NA	NA	NA	1	-1	NA	NA	NA	NA	NA
79	0.1491906	NA	NA	NA	NA	NA	NA	NA	1	NA	NA	NA	-1	-1	-1	-1	-1	1	-1	NA	1	NA	1	NA	1	1	-1	NA	1	1	1	NA	1	-1	1	1	1	-1	NA	NA	-1	NA	-1	-1	NA	1	NA	NA	-1
80	0.160328607	NA	NA	-1	NA	NA	-1	NA	1	NA	NA	NA	NA	NA	-1	NA	NA	1	-1	NA	NA	NA	NA	NA	NA	NA	NA	NA	1	1	NA	-1	NA	NA	NA	NA	1	NA	NA	NA	NA	NA	NA	-1	NA	NA	NA	NA	-1
81	-0.080580788	1	1	-1	-1	1	-1	NA	1	NA	1	1	1	1	-1	NA	-1	-1	-1	NA	-1	NA	1	-1	NA	-1	1	1	-1	1	1	1	NA	1	0	-1	1	-1	-1	-1	-1	-1	-1	-1	-1	1	1	1	NA
82	-0.261330028	NA	1	NA	NA	1	NA	NA	NA	NA	NA	NA	NA	NA	NA	NA	NA	NA	NA	NA	NA	NA	NA	NA	NA	NA	NA	NA	NA	1	NA	NA	NA	-1	NA	NA	NA	NA	NA	NA	NA	NA	-1	NA	NA	NA	NA	NA	NA
83	-0.130236823	NA	NA	NA	NA	1	-1	1	1	NA	-1	1	-1	-1	-1	NA	-1	1	-1	-1	-1	NA	NA	NA	1	1	NA	NA	1	1	-1	-1	1	0	-1	1	1	1	-1	1	-1	NA	-1	NA	NA	1	1	NA	1
84	0.018097395	1	1	-1	-1	-1	-1	NA	1	NA	-1	NA	-1	-1	-1	NA	-1	1	-1	-1	-1	NA	1	NA	1	1	-1	1	1	1	NA	NA	NA	0	-1	1	1	1	-1	1	-1	NA	-1	NA	NA	1	1	NA	NA
85	-0.036311202	1	1	NA	NA	-1	NA	NA	1	NA	-1	NA	-1	-1	-1	NA	-1	1	-1	NA	-1	-1	NA	1	1	NA	-1	NA	1	1	-1	NA	1	1	NA	NA	1	NA	NA	1	-1	NA	-1	NA	NA	1	1	NA	NA
86	-0.009106903	1	1	-1	-1	NA	-1	1	1	1	-1	1	-1	-1	-1	NA	-1	1	-1	-1	-1	-1	1	1	1	1	-1	1	1	1	-1	-1	1	0	-1	1	1	1	NA	1	-1	-1	-1	-1	NA	1	NA	-1	NA
87	0.056439699	1	NA	-1	NA	1	-1	1	1	NA	-1	NA	-1	NA	-1	-1	-1	NA	-1	-1	-1	NA	1	1	1	1	NA	1	1	1	-1	-1	1	0	-1	1	1	1	NA	1	-1	NA	-1	-1	NA	1	1	-1	NA
88	0.094782004	1	1	-1	NA	-1	-1	1	1	1	-1	1	-1	-1	-1	-1	-1	1	-1	-1	-1	-1	1	NA	1	0	-1	NA	NA	1	-1	-1	1	-1	-1	1	1	1	-1	1	-1	-1	-1	-1	NA	1	1	-1	1
89	0.121778633	1	1	NA	-1	NA	1	NA	1	1	1	1	1	1	-1	NA	-1	1	-1	NA	NA	1	1	1	NA	NA	NA	1	-1	1	1	-1	1	1	-1	NA	1	-1	-1	NA	-1	-1	1	-1	-1	1	1	1	1
90	0.045301693	NA	1	NA	NA	NA	NA	NA	NA	NA	NA	NA	-1	NA	-1	-1	-1	NA	NA	NA	NA	NA	NA	NA	1	NA	NA	NA	NA	1	NA	NA	NA	-1	NA	1	1	NA	NA	NA	-1	NA	-1	NA	NA	NA	NA	NA	NA
91	0.003210632	1	NA	-1	-1	1	-1	NA	1	1	-1	1	-1	NA	-1	-1	-1	1	-1	NA	-1	-1	1	1	1	1	-1	1	NA	1	-1	-1	1	0	-1	NA	1	1	-1	NA	-1	-1	-1	-1	NA	1	1	NA	1
92	-0.045804206	1	NA	-1	NA	-1	-1	1	1	1	-1	NA	-1	-1	-1	-1	-1	1	-1	-1	NA	-1	1	1	1	1	NA	1	1	1	-1	NA	NA	1	-1	NA	1	1	NA	1	-1	NA	-1	-1	NA	1	NA	NA	1
93	0.039198688	1	1	-1	NA	1	-1	1	1	1	-1	1	-1	-1	-1	-1	-1	1	-1	-1	-1	-1	1	1	1	1	-1	1	1	1	-1	-1	1	0	-1	1	1	1	-1	1	-1	NA	-1	-1	NA	1	1	-1	1
94	0.121986302	NA	NA	NA	NA	NA	-1	NA	NA	NA	-1	NA	1	NA	NA	NA	NA	NA	NA	-1	NA	NA	NA	NA	NA	NA	NA	NA	NA	1	-1	NA	NA	NA	NA	NA	1	NA	NA	NA	NA	NA	NA	NA	NA	NA	NA	NA	NA
95	0.029235401	1	1	NA	NA	1	-1	NA	1	1	-1	1	-1	NA	1	-1	-1	1	-1	NA	-1	-1	1	1	1	1	1	1	1	1	-1	1	NA	0	NA	1	1	1	NA	1	NA	-1	-1	-1	NA	1	NA	NA	NA
96	-0.074653506	NA	1	NA	NA	NA	-1	1	1	1	-1	NA	-1	NA	1	-1	-1	NA	NA	NA	-1	-1	NA	NA	1	NA	NA	NA	NA	1	NA	NA	NA	0	-1	NA	1	NA	NA	NA	-1	-1	-1	NA	NA	NA	NA	NA	NA
97	0.018097395	-1	1	1	-1	1	-1	1	1	1	-1	1	-1	-1	1	-1	-1	1	-1	-1	-1	-1	1	1	1	1	1	0	1	1	-1	1	1	0	-1	1	1	1	-1	1	-1	-1	-1	-1	NA	1	1	-1	1
98	0.214737203	-1	NA	NA	NA	NA	NA	NA	1	NA	NA	NA	1	NA	NA	-1	NA	NA	NA	NA	NA	NA	NA	NA	NA	NA	-1	NA	NA	1	NA	NA	NA	NA	NA	1	1	NA	NA	NA	NA	NA	NA	NA	NA	NA	NA	NA	NA
99	-0.095754799	1	1	NA	-1	0	1	1	1	1	1	1	1	1	-1	NA	-1	1	-1	-1	-1	1	1	NA	NA	NA	NA	1	-1	1	0	-1	0	1	-1	-1	1	NA	-1	NA	-1	-1	1	-1	-1	1	1	1	1
100	0.183530027	NA	1	NA	NA	NA	-1	1	1	NA	-1	NA	1	NA	-1	NA	NA	1	1	NA	NA	-1	NA	NA	NA	NA	1	NA	1	1	-1	-1	1	-1	NA	NA	1	1	NA	NA	NA	NA	-1	-1	NA	-1	NA	-1	0
101	0.232544866	NA	NA	NA	NA	NA	1	NA	1	NA	-1	NA	NA	1	1	NA	NA	NA	NA	NA	NA	NA	NA	NA	NA	1	1	1	-1	1	-1	NA	1	NA	NA	NA	1	NA	NA	NA	NA	NA	-1	NA	NA	-1	NA	NA	-1
102	-0.094819045	1	1	1	-1	NA	-1	1	1	1	-1	1	1	-1	1	-1	1	1	1	-1	-1	-1	1	1	NA	1	1	0	-1	-1	-1	-1	1	-1	NA	1	1	0	1	1	-1	-1	-1	-1	NA	-1	1	0	-1
103	0.056439699	1	1	-1	1	1	1	1	1	1	-1	1	1	1	-1	NA	1	1	-1	-1	-1	-1	1	-1	-1	-1	1	1	-1	-1	0	1	1	NA	-1	-1	1	NA	-1	-1	NA	-1	-1	-1	-1	-1	-1	0	NA
104	0.056439699	1	1	1	1	1	-1	1	1	NA	-1	1	-1	1	-1	-1	-1	1	-1	NA	-1	-1	1	NA	1	1	-1	1	1	-1	1	-1	1	-1	-1	NA	-1	NA	-1	-1	NA	-1	-1	-1	-1	NA	NA	NA	-1
105	0.14041321	1	1	-1	1	NA	1	NA	1	-1	1	1	1	1	-1	1	NA	1	-1	NA	NA	NA	1	1	1	NA	NA	1	-1	1	1	-1	-1	-1	-1	NA	1	NA	NA	-1	-1	NA	-1	-1	NA	1	-1	-1	0
106	-0.102620814	NA	NA	NA	NA	NA	NA	1	1	NA	1	-1	-1	NA	-1	NA	NA	1	1	NA	NA	-1	NA	1	1	NA	NA	NA	NA	NA	-1	NA	NA	NA	NA	NA	0	NA	-1	NA	NA	NA	-1	NA	NA	NA	NA	1	1
107	0.045301693	1	1	-1	-1	NA	-1	1	-1	1	-1	1	1	1	1	1	-1	1	-1	NA	-1	1	1	-1	NA	-1	-1	1	-1	1	1	-1	1	NA	-1	NA	1	-1	NA	-1	-1	-1	1	-1	-1	1	NA	1	1
108	0.170793472	NA	NA	NA	NA	NA	-1	NA	1	1	NA	NA	NA	NA	-1	NA	NA	NA	NA	NA	-1	NA	NA	NA	NA	NA	NA	NA	NA	1	1	NA	1	0	NA	NA	1	-1	NA	NA	NA	NA	NA	NA	NA	NA	NA	0	1
109	0.273219469	1	1	NA	-1	NA	-1	1	1	NA	-1	1	1	1	-1	-1	-1	1	1	1	NA	NA	1	1	1	-1	-1	1	-1	1	-1	-1	1	1	NA	1	1	1	-1	NA	-1	-1	1	-1	-1	1	1	0	0
110	0.003210632	1	1	1	-1	0	1	1	1	1	-1	1	1	-1	1	NA	NA	1	-1	1	-1	1	-1	-1	0	0	-1	1	-1	NA	-1	-1	1	-1	-1	-1	1	1	1	1	NA	-1	-1	-1	-1	1	1	-1	0
111	-0.1885057	-1	1	-1	NA	NA	-1	1	1	1	-1	-1	1	1	-1	-1	1	-1	NA	NA	NA	-1	NA	1	1	NA	1	1	1	-1	-1	1	1	NA	-1	1	-1	1	1	-1	-1	-1	1	NA	-1	1	1	NA	-1
112	0.274180801	1	NA	-1	-1	1	1	1	-1	1	-1	1	-1	NA	-1	1	-1	1	-1	-1	-1	-1	1	1	1	1	-1	NA	1	1	-1	-1	1	0	-1	NA	1	NA	-1	1	-1	NA	-1	NA	NA	1	NA	-1	1
113	-0.507465282	-1	1	1	1	0	-1	1	1	1	-1	1	1	1	-1	-1	1	1	1	1	-1	-1	-1	1	1	0	-1	NA	-1	NA	1	-1	1	-1	-1	1	1	NA	-1	-1	-1	-1	-1	-1	NA	-1	1	NA	-1
114	0.1491906	1	-1	NA	-1	NA	-1	NA	1	NA	1	1	1	1	-1	-1	1	1	-1	-1	-1	1	-1	1	NA	NA	-1	1	1	NA	1	-1	1	-1	-1	-1	1	NA	-1	NA	-1	1	-1	-1	-1	1	1	NA	1
115	0.214737203	1	NA	NA	NA	-1	-1	NA	1	NA	1	1	1	1	-1	NA	NA	1	-1	NA	-1	NA	-1	NA	NA	NA	-1	1	NA	NA	1	-1	1	-1	NA	NA	1	NA	NA	-1	-1	NA	-1	-1	-1	1	NA	NA	1
116	0.160328607	1	NA	NA	NA	NA	-1	NA	-1	NA	NA	1	1	NA	1	NA	-1	NA	-1	NA	NA	1	NA	NA	1	-1	NA	NA	NA	1	NA	-1	NA	1	NA	-1	1	NA	NA	1	NA	NA	-1	NA	1	NA	NA	NA	0
117	0.328589397	1	NA	NA	NA	NA	-1	NA	NA	NA	-1	NA	NA	NA	NA	NA	NA	NA	-1	NA	NA	NA	NA	NA	0	NA	-1	NA	-1	1	-1	-1	1	1	NA	NA	1	1	NA	NA	-1	NA	NA	NA	-1	1	NA	NA	-1
118	0.274180801	1	1	NA	NA	NA	NA	NA	1	NA	NA	NA	NA	1	NA	NA	NA	NA	NA	NA	NA	NA	NA	NA	NA	NA	NA	NA	NA	1	NA	NA	NA	NA	NA	NA	NA	NA	NA	NA	NA	NA	-1	NA	-1	1	NA	NA	-1
119	0.354304471	1	NA	NA	1	1	-1	1	1	NA	-1	NA	1	1	-1	-1	1	1	-1	-1	NA	NA	-1	NA	0	1	-1	NA	-1	1	-1	-1	1	1	NA	NA	1	-1	-1	NA	-1	-1	-1	-1	-1	NA	NA	NA	-1
120	-0.178542414	1	NA	-1	1	1	-1	NA	1	-1	1	1	1	-1	-1	-1	-1	1	NA	-1	-1	NA	NA	1	1	NA	1	1	1	NA	NA	-1	NA	NA	NA	-1	-1	NA	1	1	NA	1	-1	NA	-1	NA	1	1	-1
121	0.232544866	NA	NA	NA	NA	NA	NA	1	1	NA	-1	NA	1	NA	NA	NA	1	NA	NA	NA	NA	-1	-1	NA	1	NA	-1	NA	NA	1	NA	-1	1	1	NA	NA	1	NA	NA	NA	-1	NA	-1	-1	-1	NA	NA	NA	-1
122	0.280283806	NA	1	-1	NA	1	NA	NA	1	NA	NA	NA	1	NA	1	NA	-1	NA	1	NA	NA	NA	1	-1	NA	1	1	NA	NA	1	NA	1	1	-1	NA	NA	1	1	NA	NA	-1	NA	-1	-1	NA	-1	NA	NA	NA
123	0.473516466	NA	1	1	-1	0	1	1	1	1	-1	1	1	NA	-1	NA	1	1	1	-1	NA	-1	1	1	NA	1	1	NA	-1	NA	-1	NA	1	-1	-1	-1	1	1	1	1	-1	-1	-1	-1	NA	1	1	-1	0
124	0.183530027	-1	1	NA	1	NA	-1	NA	1	NA	-1	-1	1	-1	-1	NA	1	1	1	-1	NA	NA	1	NA	1	NA	NA	NA	1	-1	-1	-1	1	-1	-1	1	-1	1	NA	1	NA	-1	-1	-1	-1	NA	1	1	-1
125	0.1491906	1	1	-1	1	0	-1	NA	1	NA	-1	NA	-1	-1	-1	NA	-1	1	1	-1	-1	NA	NA	NA	1	-1	-1	NA	-1	-1	-1	1	NA	-1	-1	1	1	1	-1	1	-1	NA	1	-1	NA	1	1	-1	NA
126	-0.614024617	1	1	1	1	NA	NA	-1	1	1	0	NA	1	NA	-1	-1	NA	1	NA	NA	NA	-1	NA	NA	1	NA	-1	NA	0	-1	-1	-1	1	-1	-1	1	-1	NA	-1	-1	NA	-1	-1	-1	-1	NA	1	0	-1
127	0.254584892	1	NA	1	1	NA	-1	1	1	NA	-1	1	1	1	-1	NA	-1	1	1	NA	NA	NA	NA	1	1	1	-1	1	1	1	-1	-1	1	-1	NA	NA	1	1	-1	NA	NA	-1	-1	-1	NA	NA	1	-1	0
128	0.210504839	1	1	-1	NA	NA	-1	1	-1	1	1	NA	1	NA	1	-1	-1	NA	-1	-1	-1	NA	-1	NA	NA	NA	NA	1	NA	1	1	-1	1	1	-1	NA	1	-1	NA	-1	-1	-1	-1	NA	-1	NA	1	1	-1
129	-0.303532614	NA	-1	NA	NA	NA	-1	-1	1	-1	NA	NA	1	NA	-1	NA	1	1	NA	-1	-1	NA	NA	1	-1	-1	NA	NA	1	1	-1	-1	1	-1	-1	1	1	1	NA	1	0	1	1	1	-1	1	-1	1	NA
130	0.110848296	NA	1	1	-1	NA	-1	NA	1	1	1	1	1	NA	-1	-1	1	NA	1	NA	NA	-1	NA	NA	1	NA	-1	NA	1	NA	1	-1	1	-1	NA	1	1	NA	1	1	1	-1	1	-1	NA	1	NA	NA	1
131	0.240346635	NA	NA	NA	NA	NA	1	NA	1	NA	-1	NA	NA	NA	1	NA	1	NA	NA	-1	NA	NA	NA	NA	NA	NA	NA	1	NA	NA	NA	NA	NA	-1	NA	NA	1	0	NA	1	NA	-1	1	NA	NA	1	-1	NA	NA
132	0.156555215	NA	1	1	1	NA	-1	-1	0	NA	-1	-1	-1	-1	-1	-1	NA	NA	1	-1	NA	1	1	NA	1	0	1	NA	1	-1	-1	-1	NA	-1	-1	NA	-1	NA	NA	1	-1	-1	0	NA	-1	1	-1	-1	-1
133	0.210504839	NA	NA	NA	NA	NA	-1	NA	1	NA	NA	1	1	NA	-1	NA	NA	NA	NA	NA	NA	-1	NA	1	NA	NA	NA	NA	NA	1	1	-1	NA	1	NA	NA	1	-1	-1	NA	NA	NA	-1	-1	NA	NA	1	1	NA
134	0.121986302	1	1	1	-1	1	1	1	1	1	-1	1	1	-1	1	NA	1	1	-1	-1	NA	-1	1	1	1	1	-1	1	-1	NA	-1	-1	1	-1	-1	-1	1	1	1	1	-1	-1	-1	-1	NA	1	1	-1	-1
135	0.156555215	1	1	-1	-1	1	-1	NA	1	1	-1	1	1	-1	1	-1	1	1	1	-1	NA	NA	1	NA	NA	1	NA	1	-1	1	-1	-1	1	0	NA	1	1	NA	NA	NA	-1	-1	-1	-1	NA	NA	1	-1	0
136	0.176394898	1	1	NA	NA	-1	-1	NA	1	NA	NA	1	NA	NA	-1	-1	-1	1	NA	NA	NA	-1	1	NA	1	1	-1	-1	1	-1	NA	-1	NA	NA	-1	NA	1	NA	NA	NA	NA	NA	-1	-1	NA	1	1	1	-1
137	0.045301693	NA	-1	NA	NA	NA	NA	NA	NA	NA	-1	NA	NA	NA	-1	NA	NA	NA	NA	NA	NA	NA	NA	NA	NA	NA	NA	NA	NA	NA	-1	NA	NA	-1	NA	NA	NA	1	NA	NA	1	NA	NA	NA	-1	NA	NA	NA	NA
138	-0.047449208	1	-1	1	-1	NA	-1	NA	1	-1	-1	1	1	1	-1	NA	1	1	NA	NA	-1	NA	1	1	1	NA	NA	NA	1	NA	NA	-1	NA	-1	NA	-1	-1	1	-1	-1	1	1	-1	NA	-1	1	1	-1	NA
139	0.21980831	1	1	NA	-1	NA	-1	NA	-1	NA	-1	1	-1	-1	0	NA	0	-1	1	-1	NA	-1	1	-1	NA	1	-1	-1	1	-1	-1	-1	1	-1	-1	-1	0	1	-1	1	-1	-1	-1	1	1	1	1	0	NA
140	0.21980831	NA	NA	NA	NA	NA	NA	NA	NA	NA	-1	NA	NA	NA	NA	NA	NA	NA	NA	NA	NA	NA	NA	NA	NA	NA	NA	NA	NA	NA	NA	NA	NA	NA	NA	NA	NA	NA	NA	NA	NA	NA	NA	NA	NA	NA	NA	NA	NA
141	0.121778633	1	NA	1	-1	1	-1	-1	1	NA	-1	NA	1	NA	-1	-1	1	-1	-1	NA	-1	NA	NA	NA	-1	1	NA	NA	1	NA	NA	1	-1	-1	NA	NA	1	1	1	1	NA	-1	-1	1	1	1	NA	1	NA
142	-0.112995811	1	NA	NA	NA	1	-1	-1	1	NA	1	1	1	NA	NA	-1	NA	1	0	NA	NA	NA	NA	NA	1	NA	1	NA	-1	0	1	-1	NA	1	-1	NA	1	NA	NA	NA	-1	-1	1	-1	-1	NA	NA	NA	-1
143	0.287457726	1	NA	-1	1	-1	-1	1	-1	-1	1	1	1	1	-1	NA	1	1	-1	1	-1	-1	1	-1	1	NA	-1	NA	-1	1	0	-1	1	1	-1	-1	1	NA	NA	-1	-1	1	-1	-1	-1	1	-1	1	-1
144	-0.053552213	1	0	-1	0	NA	-1	1	0	NA	0	1	1	1	-1	-1	-1	1	-1	-1	NA	0	1	1	1	NA	1	NA	-1	1	0	-1	1	0	-1	-1	1	1	-1	-1	0	-1	-1	-1	-1	1	0	0	1
145	0.104745291	1	-1	1	-1	1	-1	1	1	-1	-1	1	1	1	-1	-1	-1	-1	-1	-1	-1	-1	1	-1	1	0	1	-1	1	NA	1	-1	1	-1	NA	NA	1	NA	NA	-1	0	1	-1	-1	NA	NA	1	-1	NA
146	-0.047449208	NA	NA	1	NA	-1	NA	NA	1	NA	-1	NA	1	NA	NA	NA	1	NA	-1	NA	1	NA	1	NA	NA	1	NA	NA	NA	1	NA	-1	-1	-1	NA	NA	1	NA	NA	NA	0	NA	NA	NA	-1	1	NA	-1	1
147	-0.26519031	1	1	NA	NA	NA	-1	NA	1	NA	-1	1	NA	NA	-1	NA	1	1	-1	NA	NA	NA	NA	NA	1	1	NA	NA	NA	NA	-1	-1	NA	-1	NA	NA	1	NA	NA	NA	0	NA	-1	NA	-1	1	NA	NA	NA
148	-0.02024491	NA	NA	NA	NA	NA	-1	NA	-1	1	-1	NA	1	1	-1	NA	-1	NA	-1	NA	NA	NA	NA	NA	NA	1	1	NA	NA	1	-1	-1	NA	1	NA	NA	1	-1	NA	NA	NA	NA	1	NA	-1	NA	NA	NA	NA
149	-0.140200109	1	NA	1	-1	NA	-1	NA	1	1	-1	1	1	1	-1	-1	1	NA	-1	NA	1	1	NA	NA	1	1	1	NA	1	1	1	-1	-1	0	1	1	1	-1	-1	-1	1	NA	-1	-1	-1	1	1	NA	1
150	-0.045804206	NA	NA	NA	NA	NA	NA	NA	-1	NA	NA	NA	NA	NA	-1	NA	NA	NA	NA	NA	NA	NA	NA	NA	NA	NA	NA	NA	1	NA	1	NA	1	NA	NA	NA	1	NA	NA	NA	NA	NA	1	NA	NA	1	NA	NA	NA
151	-0.26519031	NA	NA	-1	NA	NA	NA	NA	-1	-1	1	NA	NA	NA	-1	NA	NA	NA	NA	NA	NA	-1	1	NA	1	NA	NA	NA	NA	NA	NA	NA	NA	NA	NA	NA	NA	NA	NA	NA	NA	NA	1	NA	NA	NA	NA	NA	NA
152	0.072763795	NA	NA	-1	NA	NA	NA	NA	1	NA	1	NA	NA	NA	1	NA	-1	NA	NA	NA	NA	NA	1	NA	1	1	NA	NA	NA	NA	-1	NA	NA	-1	NA	-1	1	NA	NA	NA	NA	NA	1	-1	-1	NA	NA	-1	NA
153	-0.292394608	NA	-1	-1	-1	NA	1	1	NA	-1	1	NA	1	NA	-1	NA	NA	NA	1	-1	NA	NA	1	NA	1	1	-1	1	1	NA	NA	NA	NA	NA	1	NA	1	1	-1	NA	NA	NA	NA	-1	NA	NA	NA	NA	NA
154	-0.161301402	NA	NA	NA	NA	-1	NA	NA	1	NA	NA	NA	1	NA	-1	NA	NA	NA	NA	-1	NA	-1	1	NA	NA	1	NA	NA	-1	NA	-1	NA	NA	-1	1	NA	1	NA	NA	NA	NA	NA	-1	NA	NA	NA	NA	-1	NA
155	0.254584892	1	1	1	NA	-1	-1	1	1	1	-1	-1	1	1	-1	-1	-1	1	-1	NA	1	1	NA	-1	NA	NA	-1	1	1	NA	0	-1	1	NA	-1	1	1	1	-1	-1	0	NA	-1	1	-1	NA	NA	1	NA
156	0.191393186	NA	NA	1	NA	NA	-1	NA	1	NA	-1	NA	1	NA	-1	NA	1	NA	-1	NA	NA	NA	1	NA	1	NA	0	1	1	NA	-1	NA	1	-1	NA	NA	1	1	NA	NA	-1	NA	-1	NA	-1	1	NA	1	-1
157	0.104745291	1	1	NA	NA	NA	-1	NA	1	1	NA	NA	1	NA	-1	NA	1	1	-1	NA	NA	-1	NA	1	NA	NA	NA	NA	NA	NA	1	NA	NA	NA	-1	NA	1	NA	-1	NA	NA	-1	-1	1	-1	1	NA	NA	-1
158	0.121986302	NA	NA	NA	NA	NA	-1	-1	1	NA	NA	NA	-1	NA	NA	NA	-1	NA	NA	NA	NA	NA	NA	NA	NA	NA	1	NA	NA	1	NA	NA	NA	-1	NA	1	1	NA	NA	NA	NA	NA	NA	NA	NA	1	NA	NA	NA
159	0.131949589	1	-1	-1	NA	NA	-1	1	-1	-1	1	1	1	1	-1	-1	1	1	1	-1	-1	NA	1	-1	1	-1	-1	-1	-1	0	1	-1	1	1	-1	NA	1	NA	NA	-1	-1	1	0	-1	-1	1	-1	1	0
160	0.235838496	1	1	-1	-1	1	-1	NA	-1	1	-1	NA	1	1	-1	-1	1	1	1	-1	-1	NA	1	NA	NA	-1	1	1	1	-1	0	-1	-1	-1	-1	NA	0	NA	-1	-1	-1	-1	-1	-1	-1	1	NA	1	1
161	0.072763795	NA	NA	NA	NA	NA	NA	1	-1	NA	1	NA	1	NA	NA	-1	0	1	NA	NA	-1	NA	NA	NA	NA	NA	NA	NA	NA	1	NA	NA	NA	NA	NA	NA	1	NA	NA	NA	NA	NA	-1	NA	-1	1	NA	NA	-1
162	0.156555215	NA	NA	NA	1	1	NA	NA	NA	NA	-1	NA	1	NA	-1	NA	NA	NA	NA	NA	NA	-1	NA	NA	1	NA	-1	NA	NA	1	NA	NA	1	NA	NA	NA	1	NA	NA	NA	1	NA	-1	NA	NA	NA	NA	NA	NA
163	0.045301693	1	NA	NA	1	-1	-1	NA	-1	NA	1	1	1	NA	-1	-1	NA	NA	NA	NA	-1	NA	NA	-1	1	NA	1	NA	-1	1	1	-1	NA	1	0	-1	1	NA	-1	NA	NA	NA	-1	-1	-1	NA	0	1	NA
164	-0.068550501	1	NA	NA	NA	-1	NA	NA	NA	NA	1	1	1	-1	-1	NA	1	NA	NA	NA	NA	-1	NA	NA	1	NA	1	NA	NA	NA	NA	NA	NA	NA	NA	NA	1	NA	NA	NA	1	NA	NA	-1	-1	1	NA	NA	1
165	0.099738607	1	-1	-1	-1	0	-1	1	1	-1	1	1	1	1	0	-1	-1	-1	1	-1	-1	-1	1	1	NA	NA	1	1	1	NA	0	-1	1	NA	-1	-1	1	-1	-1	-1	NA	1	-1	-1	-1	1	1	1	1
166	-0.085791513	1	1	-1	NA	1	-1	NA	1	1	1	NA	NA	1	-1	-1	NA	NA	NA	-1	NA	NA	NA	1	NA	NA	NA	NA	NA	1	NA	NA	1	NA	NA	NA	1	NA	NA	NA	NA	NA	1	NA	-1	1	NA	NA	1
167	0.131949589	1	1	NA	-1	1	-1	1	1	1	1	1	1	1	-1	-1	1	1	-1	NA	-1	NA	NA	1	NA	NA	NA	-1	-1	1	1	0	1	1	-1	NA	1	NA	NA	NA	-1	-1	1	-1	NA	NA	-1	1	NA
168	-0.161301402	NA	1	NA	NA	NA	NA	NA	1	NA	1	NA	NA	NA	NA	NA	NA	NA	NA	NA	NA	NA	NA	NA	NA	NA	NA	NA	-1	1	NA	NA	NA	NA	-1	NA	1	NA	NA	NA	NA	NA	-1	-1	-1	1	NA	NA	NA
169	-0.161301402	1	NA	NA	NA	NA	-1	1	1	NA	1	1	1	1	-1	-1	-1	NA	-1	NA	NA	NA	NA	1	NA	NA	NA	NA	-1	NA	NA	1	1	NA	NA	0	1	-1	-1	NA	NA	NA	-1	NA	-1	1	1	1	-1
170	0.072763795	1	1	NA	-1	-1	-1	1	1	1	1	1	1	1	-1	-1	-1	1	-1	-1	-1	-1	1	1	NA	-1	-1	1	-1	1	-1	-1	1	0	NA	NA	1	-1	-1	NA	-1	-1	-1	-1	-1	1	1	1	1
171	0.205570053	1	1	-1	NA	1	1	1	-1	1	1	1	1	1	-1	-1	1	1	-1	1	-1	-1	-1	-1	1	NA	-1	0	-1	-1	0	-1	1	NA	-1	1	1	-1	NA	-1	NA	-1	-1	-1	-1	1	1	NA	NA
172	0.170291893	1	NA	NA	-1	1	-1	1	1	1	-1	NA	1	NA	NA	NA	-1	NA	-1	-1	NA	-1	NA	NA	NA	1	NA	1	-1	1	NA	1	NA	1	-1	NA	1	-1	NA	NA	-1	-1	1	-1	-1	1	1	1	1
173	0.241941501	1	NA	1	-1	0	-1	1	1	NA	-1	NA	1	1	0	-1	-1	1	-1	-1	-1	-1	1	0	NA	-1	NA	0	1	1	-1	-1	1	1	NA	NA	1	1	-1	-1	-1	-1	-1	-1	-1	1	NA	NA	1
174	0.083643998	NA	1	NA	-1	NA	-1	1	1	NA	1	NA	1	1	-1	NA	-1	1	-1	NA	-1	-1	1	1	NA	NA	1	NA	-1	NA	1	NA	1	NA	-1	NA	1	NA	NA	NA	-1	-1	-1	-1	-1	1	NA	NA	NA
175	-0.068550501	1	1	-1	-1	-1	-1	NA	1	1	1	NA	1	NA	-1	-1	-1	1	-1	-1	-1	-1	1	1	NA	1	1	1	-1	NA	1	-1	1	NA	-1	1	1	NA	NA	NA	0	NA	-1	-1	-1	1	1	-1	1
176	0.210504839	NA	NA	NA	-1	NA	-1	1	1	NA	1	NA	1	NA	-1	NA	-1	1	-1	-1	NA	NA	1	1	NA	NA	NA	NA	NA	1	1	-1	NA	1	-1	NA	1	NA	NA	NA	NA	NA	-1	-1	-1	1	1	NA	NA
177	0.148753446	1	1	-1	NA	NA	-1	1	1	1	1	1	1	1	-1	NA	-1	1	-1	-1	-1	NA	1	1	NA	1	1	1	-1	-1	1	-1	1	NA	-1	1	1	-1	-1	-1	0	-1	-1	-1	-1	1	1	-1	1
178	0.254584892	-1	-1	NA	1	NA	-1	1	1	-1	-1	1	1	1	1	-1	1	1	1	-1	NA	1	-1	1	1	1	1	NA	1	-1	1	-1	-1	NA	-1	1	1	-1	1	-1	-1	1	-1	-1	NA	-1	1	-1	-1
179	-0.011027625	-1	1	1	-1	0	-1	1	0	1	1	1	1	1	0	-1	NA	1	-1	-1	-1	1	-1	-1	1	NA	-1	1	1	0	-1	-1	1	0	-1	-1	1	0	1	-1	-1	-1	-1	-1	-1	1	1	1	1
180	-0.009106903	NA	1	NA	NA	1	NA	1	1	NA	NA	1	1	NA	-1	NA	-1	NA	-1	NA	NA	NA	NA	NA	NA	NA	NA	NA	NA	1	1	-1	NA	NA	-1	NA	1	NA	NA	-1	NA	NA	-1	-1	-1	1	1	-1	1
181	0.056439699	NA	NA	NA	NA	NA	NA	NA	NA	NA	NA	NA	1	NA	-1	-1	NA	NA	NA	NA	NA	NA	1	-1	NA	NA	NA	NA	NA	1	NA	NA	NA	NA	-1	NA	1	NA	NA	NA	NA	NA	NA	NA	NA	NA	NA	1	NA
182	0.039198688	NA	NA	NA	NA	NA	-1	NA	1	NA	1	NA	NA	NA	-1	-1	-1	NA	-1	NA	NA	NA	NA	1	NA	NA	NA	NA	NA	NA	1	NA	NA	NA	NA	NA	1	NA	NA	NA	NA	NA	1	-1	-1	NA	NA	1	NA
183	0.254584892	NA	NA	NA	-1	1	-1	NA	-1	1	-1	NA	NA	NA	-1	NA	NA	NA	1	NA	NA	NA	NA	NA	NA	NA	NA	NA	NA	1	1	NA	1	1	NA	1	1	NA	NA	NA	NA	NA	-1	-1	NA	1	NA	NA	NA
184	0.018097395	-1	1	-1	-1	0	-1	1	-1	1	1	1	1	1	-1	-1	-1	1	1	-1	NA	-1	1	1	NA	NA	NA	NA	-1	-1	0	-1	1	NA	-1	-1	1	-1	-1	-1	-1	-1	-1	-1	-1	1	1	1	1
185	0.056439699	1	1	NA	NA	NA	-1	1	1	NA	1	NA	1	NA	-1	-1	NA	NA	-1	-1	-1	NA	NA	1	NA	1	1	NA	-1	1	1	-1	NA	1	NA	1	0	NA	-1	-1	NA	NA	1	-1	-1	1	1	NA	-1
186	0.083643998	-1	NA	1	NA	NA	-1	NA	1	NA	-1	1	1	1	-1	NA	1	1	NA	1	NA	NA	-1	-1	NA	1	NA	1	1	NA	NA	-1	1	-1	-1	1	1	NA	-1	-1	NA	-1	-1	-1	-1	-1	-1	-1	0
187	0.121778633	1	1	-1	-1	1	-1	1	1	1	1	1	1	1	-1	-1	-1	1	1	-1	-1	-1	1	1	NA	-1	1	1	-1	1	0	-1	1	1	-1	-1	1	-1	-1	-1	-1	-1	-1	-1	-1	1	1	1	1
188	0.156555215	NA	1	-1	NA	-1	-1	1	1	1	1	1	1	NA	-1	-1	-1	-1	1	NA	-1	-1	1	-1	NA	NA	-1	NA	-1	1	1	-1	1	1	-1	-1	1	-1	NA	NA	-1	NA	-1	-1	-1	1	1	1	1
189	0.077540992	1	NA	NA	NA	-1	-1	1	1	0	1	NA	1	NA	-1	-1	-1	1	-1	NA	NA	-1	1	-1	NA	NA	NA	NA	-1	1	1	-1	1	1	NA	NA	1	NA	NA	-1	-1	NA	-1	-1	-1	1	1	NA	NA
190	0.170291893	NA	NA	NA	NA	NA	-1	NA	1	1	1	NA	NA	NA	-1	-1	NA	1	-1	NA	-1	NA	1	NA	1	NA	NA	NA	NA	1	NA	-1	NA	1	NA	NA	NA	-1	NA	NA	-1	NA	-1	NA	-1	-1	NA	NA	NA
191	0.197496191	NA	1	-1	NA	NA	-1	NA	1	NA	1	NA	1	NA	-1	-1	-1	1	-1	NA	-1	NA	NA	NA	1	1	-1	NA	NA	1	1	NA	1	1	-1	NA	1	-1	-1	-1	-1	-1	-1	-1	-1	-1	-1	NA	NA
192	0.110848296	1	NA	-1	NA	1	-1	1	1	NA	NA	1	1	NA	NA	NA	-1	1	-1	NA	-1	1	1	1	1	0	-1	NA	-1	1	1	-1	1	NA	NA	NA	1	NA	-1	NA	-1	NA	-1	-1	-1	-1	NA	NA	NA
193	0.205570053	1	NA	NA	NA	1	NA	NA	1	NA	-1	1	NA	NA	-1	-1	NA	1	1	NA	-1	1	1	1	NA	NA	NA	NA	NA	-1	0	-1	1	NA	NA	NA	1	NA	-1	NA	NA	NA	-1	-1	-1	NA	NA	NA	NA
194	0.064962026	NA	NA	NA	-1	NA	-1	1	1	1	-1	1	1	NA	-1	-1	1	1	1	-1	-1	NA	1	1	NA	NA	NA	1	1	NA	-1	-1	1	-1	-1	NA	1	1	NA	NA	NA	-1	1	NA	NA	1	NA	NA	1
195	-0.43462582	NA	NA	1	NA	NA	NA	1	NA	NA	NA	NA	1	NA	-1	NA	1	NA	1	-1	-1	NA	NA	1	0	1	NA	NA	NA	1	NA	NA	-1	NA	-1	1	1	NA	NA	NA	-1	NA	-1	NA	NA	NA	-1	NA	NA
196	-0.325234368	1	NA	-1	-1	NA	-1	1	1	1	1	1	-1	1	1	-1	-1	-1	-1	1	-1	-1	NA	-1	1	-1	NA	0	NA	1	-1	1	-1	-1	-1	1	1	0	NA	NA	NA	-1	-1	1	-1	1	1	1	1
197	-0.648185445	1	NA	-1	1	NA	NA	1	1	NA	NA	NA	NA	NA	NA	-1	1	NA	-1	NA	NA	NA	NA	NA	NA	NA	NA	NA	-1	1	1	NA	1	1	NA	NA	1	NA	NA	NA	-1	-1	-1	-1	-1	NA	NA	NA	1
198	-0.150346457	1	1	NA	-1	1	-1	1	1	NA	1	NA	-1	NA	1	-1	-1	-1	-1	1	-1	-1	-1	-1	1	NA	1	NA	-1	1	-1	1	-1	-1	NA	1	1	0	NA	-1	NA	NA	-1	1	-1	1	NA	1	1
199	-0.204104367	1	NA	-1	-1	NA	1	1	1	1	-1	NA	1	1	-1	1	-1	1	-1	NA	NA	-1	NA	1	0	-1	-1	NA	-1	NA	-1	-1	1	NA	NA	NA	-1	NA	-1	NA	NA	-1	-1	-1	-1	NA	1	NA	NA
200	-0.233910877	NA	1	NA	NA	NA	NA	NA	1	1	-1	NA	NA	NA	-1	1	-1	NA	NA	NA	NA	NA	NA	NA	NA	NA	NA	1	NA	-1	-1	NA	NA	NA	-1	-1	1	NA	NA	NA	NA	NA	1	NA	-1	NA	NA	1	-1
201	-0.291761511	1	NA	1	NA	1	NA	NA	0	-1	NA	-1	-1	NA	-1	-1	1	NA	1	-1	-1	NA	NA	NA	0	1	1	NA	1	NA	-1	NA	NA	-1	NA	NA	1	1	NA	1	1	NA	1	1	-1	1	-1	NA	-1
202	-0.182639277	1	-1	1	1	NA	-1	-1	1	-1	NA	-1	-1	-1	-1	-1	1	1	1	-1	-1	1	1	1	1	0	1	1	1	-1	-1	-1	1	-1	-1	-1	1	0	-1	1	1	1	1	1	-1	1	-1	NA	-1
203	-0.493045966	1	-1	1	-1	0	-1	NA	1	1	NA	NA	-1	1	-1	-1	1	1	-1	-1	1	-1	1	1	1	0	-1	1	1	1	1	-1	1	-1	1	-1	1	NA	-1	NA	0	1	-1	1	NA	1	-1	0	1
204	-0.154597995	NA	NA	NA	NA	NA	NA	NA	-1	NA	1	1	1	NA	1	NA	NA	NA	-1	NA	NA	NA	NA	NA	NA	NA	NA	NA	NA	1	1	-1	NA	-1	NA	NA	1	NA	NA	NA	NA	NA	NA	NA	1	1	NA	NA	NA
205	0.073710734	1	-1	1	-1	NA	1	1	-1	-1	1	1	1	1	-1	1	1	1	1	-1	NA	1	-1	1	0	-1	-1	1	1	1	1	-1	1	-1	-1	1	1	NA	1	-1	1	1	1	-1	-1	1	-1	-1	NA
206	-0.091187619	1	-1	-1	-1	1	0	1	-1	-1	1	1	1	-1	-1	0	1	1	1	NA	-1	1	1	1	NA	-1	-1	0	-1	1	-1	-1	1	-1	-1	-1	1	NA	NA	1	0	1	1	-1	-1	1	-1	-1	1
207	-0.367365485	1	1	-1	1	1	-1	-1	-1	-1	1	1	1	NA	-1	NA	1	1	-1	NA	1	-1	1	1	1	NA	-1	0	-1	1	1	0	1	1	-1	-1	1	NA	-1	NA	-1	1	-1	-1	-1	NA	1	1	0
208	-0.44666104	NA	NA	-1	NA	1	-1	-1	-1	-1	1	1	1	1	-1	-1	1	NA	-1	NA	1	-1	NA	1	1	NA	NA	NA	-1	1	1	-1	NA	1	NA	NA	1	NA	NA	-1	-1	1	-1	NA	-1	1	1	NA	1
209	-0.491619203	NA	-1	NA	-1	NA	NA	1	1	-1	-1	NA	1	NA	-1	NA	1	1	-1	NA	NA	-1	-1	-1	-1	NA	NA	-1	-1	NA	-1	1	NA	NA	NA	-1	1	1	-1	-1	NA	NA	-1	NA	-1	1	1	-1	NA
210	-0.059022965	1	-1	-1	1	0	1	1	1	-1	1	1	1	1	-1	1	1	1	-1	-1	-1	1	NA	1	-1	-1	-1	-1	-1	-1	1	-1	1	NA	-1	-1	1	NA	-1	-1	0	1	-1	-1	NA	1	1	-1	1
211	-0.269279612	1	NA	NA	1	0	1	1	1	-1	1	1	1	1	-1	1	1	1	-1	-1	NA	1	1	NA	-1	1	-1	0	-1	-1	1	-1	1	NA	-1	NA	1	-1	-1	NA	0	NA	-1	-1	NA	NA	1	-1	1
212	-0.347693239	1	-1	-1	1	1	-1	1	1	-1	1	0	1	1	-1	-1	1	1	-1	-1	-1	NA	1	1	-1	-1	-1	0	-1	-1	0	-1	1	NA	-1	NA	1	-1	-1	-1	0	1	-1	-1	-1	1	1	-1	1
213	-0.509501281	NA	NA	NA	1	1	-1	NA	1	NA	1	NA	1	1	1	-1	-1	1	-1	1	-1	NA	NA	-1	-1	NA	NA	-1	1	NA	1	1	1	-1	-1	1	1	NA	NA	-1	-1	NA	-1	1	1	1	NA	NA	1
214	-0.729530965	1	1	-1	1	-1	-1	0	1	1	-1	1	1	1	0	-1	0	1	0	-1	-1	1	1	0	NA	NA	-1	1	-1	1	0	-1	NA	0	-1	1	1	NA	0	-1	-1	-1	-1	0	0	1	-1	0	1
215	-0.139898196	1	-1	-1	1	NA	-1	1	-1	-1	1	NA	1	NA	-1	-1	1	1	1	NA	-1	-1	NA	NA	1	NA	-1	-1	1	1	1	NA	NA	0	NA	NA	1	NA	NA	NA	-1	NA	-1	-1	-1	1	1	1	0
216	-0.729530965	NA	NA	-1	1	NA	NA	NA	NA	NA	NA	NA	NA	NA	NA	NA	NA	NA	NA	NA	-1	NA	NA	NA	NA	NA	NA	NA	NA	1	NA	NA	NA	NA	NA	NA	NA	NA	NA	NA	NA	NA	NA	NA	NA	NA	NA	NA	NA
217	-0.170483175	NA	NA	NA	NA	NA	NA	NA	1	NA	-1	NA	NA	1	NA	-1	-1	1	0	NA	NA	1	1	1	NA	-1	1	NA	-1	1	-1	NA	1	1	NA	NA	1	NA	NA	NA	NA	NA	-1	-1	NA	1	NA	NA	-1
218	-0.091187619	NA	NA	1	NA	1	-1	NA	-1	NA	1	NA	1	-1	-1	NA	NA	-1	-1	NA	NA	1	1	1	NA	NA	1	1	0	1	1	NA	1	NA	-1	1	1	NA	1	1	-1	NA	1	-1	NA	1	-1	1	NA
219	-0.115876976	NA	NA	NA	NA	NA	NA	1	1	NA	NA	NA	NA	1	-1	-1	NA	NA	NA	NA	NA	1	NA	NA	1	NA	NA	NA	NA	-1	1	NA	1	-1	-1	NA	1	NA	NA	NA	NA	NA	-1	NA	NA	NA	NA	NA	1
220	-0.555173357	NA	NA	NA	NA	NA	-1	1	1	NA	NA	NA	NA	NA	NA	NA	1	NA	-1	NA	-1	1	NA	-1	1	NA	NA	1	NA	NA	NA	-1	NA	NA	NA	NA	1	NA	NA	NA	-1	NA	-1	-1	NA	-1	NA	NA	1
221	-0.636363513	1	NA	NA	NA	-1	-1	NA	1	-1	-1	1	NA	1	1	NA	1	NA	NA	NA	-1	NA	NA	1	NA	1	NA	NA	1	-1	1	-1	NA	-1	NA	-1	1	NA	-1	-1	NA	NA	-1	-1	NA	-1	1	-1	0
222	-0.551671794	-1	-1	1	1	1	-1	1	-1	-1	-1	1	1	-1	-1	-1	1	1	1	-1	-1	-1	-1	1	1	NA	1	NA	1	-1	1	1	1	-1	-1	-1	1	-1	1	1	-1	1	1	-1	-1	-1	-1	-1	0
223	-0.531806316	1	NA	NA	NA	-1	-1	NA	1	NA	NA	NA	1	1	-1	-1	NA	NA	-1	-1	-1	1	NA	1	NA	NA	-1	NA	-1	1	0	NA	1	1	-1	NA	1	NA	NA	-1	NA	NA	-1	-1	-1	NA	NA	-1	NA
224	-0.55762488	1	-1	NA	NA	-1	NA	NA	1	-1	NA	1	NA	NA	-1	-1	-1	1	NA	NA	-1	NA	-1	1	-1	NA	1	NA	1	NA	-1	1	NA	NA	-1	1	1	NA	NA	NA	-1	NA	-1	NA	1	NA	-1	NA	NA
225	-0.502097925	NA	NA	NA	1	-1	-1	-1	1	-1	1	NA	1	NA	-1	-1	-1	NA	NA	NA	NA	-1	-1	NA	NA	NA	1	-1	1	NA	-1	1	NA	-1	-1	NA	1	0	-1	NA	-1	NA	-1	1	1	NA	-1	NA	NA
226	-0.115876976	NA	NA	NA	NA	NA	NA	NA	-1	NA	1	NA	NA	NA	NA	NA	NA	NA	NA	1	NA	-1	NA	NA	NA	NA	NA	NA	NA	1	NA	NA	NA	1	NA	NA	1	1	NA	-1	-1	NA	NA	NA	NA	1	NA	NA	NA
227	-0.216868101	1	NA	NA	-1	NA	-1	NA	1	NA	NA	1	NA	NA	-1	NA	NA	NA	-1	NA	NA	NA	1	NA	NA	NA	NA	NA	NA	NA	NA	NA	NA	-1	NA	1	1	NA	NA	NA	NA	NA	NA	NA	NA	1	NA	NA	-1
228	-0.014923569	1	1	1	-1	NA	-1	1	-1	NA	1	NA	-1	-1	-1	-1	-1	1	-1	-1	-1	-1	1	1	1	0	-1	NA	1	-1	-1	-1	1	-1	-1	1	1	NA	-1	1	1	-1	-1	NA	NA	1	1	1	0
229	0.000871669	NA	NA	NA	NA	NA	NA	NA	NA	-1	1	1	NA	NA	-1	NA	1	NA	NA	NA	-1	-1	NA	1	NA	NA	NA	NA	NA	NA	1	NA	NA	NA	NA	NA	1	-1	NA	NA	NA	NA	-1	NA	-1	1	NA	1	NA
230	-0.219211078	1	NA	NA	NA	1	-1	-1	1	NA	-1	1	1	NA	1	NA	-1	1	1	1	-1	NA	NA	-1	-1	0	NA	1	1	1	-1	1	NA	-1	-1	1	1	1	-1	-1	NA	-1	-1	-1	1	1	1	NA	1
231	-0.419247049	NA	1	-1	1	1	-1	-1	1	NA	-1	NA	1	1	1	-1	-1	1	1	1	NA	NA	NA	NA	-1	0	NA	-1	1	1	-1	1	NA	-1	-1	NA	1	NA	-1	-1	NA	-1	-1	-1	1	NA	1	NA	1
232	-0.272631896	1	1	-1	1	0	-1	-1	1	1	-1	1	1	1	1	-1	-1	1	1	1	-1	-1	-1	-1	-1	-1	1	0	1	1	-1	1	-1	-1	-1	1	1	1	-1	-1	NA	-1	-1	-1	1	1	1	1	1
233	-0.146838923	NA	NA	-1	NA	NA	1	1	1	-1	-1	NA	1	NA	-1	-1	-1	1	-1	NA	NA	NA	1	NA	1	NA	-1	NA	-1	1	1	NA	1	0	1	NA	-1	NA	NA	NA	-1	NA	-1	NA	-1	NA	-1	-1	NA
234	-0.496772708	NA	NA	-1	NA	NA	-1	1	1	NA	NA	1	1	1	-1	-1	NA	1	-1	-1	-1	1	1	1	NA	-1	-1	1	-1	1	1	-1	NA	1	-1	NA	1	NA	NA	-1	NA	NA	-1	-1	-1	1	-1	NA	1
235	-0.067526041	NA	NA	NA	NA	NA	NA	-1	1	-1	NA	NA	NA	NA	NA	NA	NA	NA	NA	1	NA	NA	1	NA	1	NA	NA	NA	NA	NA	NA	NA	NA	NA	NA	NA	NA	NA	NA	NA	NA	NA	-1	NA	NA	1	NA	NA	NA
236	0.103359687	NA	NA	NA	-1	NA	NA	-1	NA	NA	NA	NA	NA	NA	-1	NA	1	NA	NA	NA	NA	NA	1	NA	NA	NA	NA	NA	NA	NA	NA	NA	NA	NA	1	NA	1	NA	NA	NA	NA	NA	NA	NA	NA	NA	NA	-1	NA
237	-0.366644576	1	1	1	-1	1	-1	-1	1	-1	-1	NA	-1	-1	-1	-1	-1	NA	-1	-1	-1	NA	-1	1	-1	1	-1	NA	1	NA	1	1	-1	-1	NA	-1	1	NA	NA	NA	NA	NA	-1	1	1	1	-1	1	NA
238	-0.127887586	NA	-1	1	-1	1	-1	NA	1	-1	-1	1	-1	1	-1	-1	-1	1	-1	-1	-1	-1	-1	1	-1	1	-1	NA	-1	NA	1	1	NA	-1	NA	-1	1	NA	-1	NA	1	NA	-1	1	1	1	-1	1	NA
239	-0.493045966	1	1	NA	-1	NA	-1	1	1	1	-1	1	1	1	0	-1	1	1	-1	-1	-1	-1	NA	1	0	0	-1	NA	1	1	-1	-1	NA	0	1	-1	0	NA	NA	NA	NA	-1	-1	-1	-1	1	1	1	NA
240	-0.339406885	-1	NA	1	NA	NA	-1	1	1	NA	-1	NA	NA	NA	-1	-1	1	NA	1	-1	-1	NA	1	1	1	-1	1	-1	1	-1	-1	1	NA	-1	1	1	1	-1	NA	NA	-1	1	-1	-1	NA	1	NA	1	-1
241	-0.272971193	1	1	1	-1	1	-1	-1	1	1	-1	1	1	-1	-1	-1	-1	1	-1	1	-1	1	1	1	NA	0	-1	0	1	1	-1	1	1	NA	-1	NA	1	1	-1	1	NA	-1	-1	1	1	1	1	1	1
242	-0.074732305	NA	NA	1	-1	NA	-1	-1	1	NA	-1	1	1	-1	-1	NA	1	-1	-1	-1	-1	-1	NA	1	NA	NA	-1	NA	1	NA	1	-1	NA	NA	NA	NA	1	NA	-1	NA	-1	NA	-1	1	-1	1	NA	1	1
243	-0.775842876	1	1	NA	NA	-1	0	-1	1	1	-1	1	1	-1	0	NA	NA	1	-1	-1	-1	1	1	0	-1	0	-1	1	1	-1	-1	NA	-1	-1	-1	1	1	1	-1	NA	NA	-1	-1	1	-1	1	-1	0	1
244	-0.281332781	1	NA	1	NA	NA	1	NA	1	NA	1	1	1	1	-1	1	1	NA	1	NA	-1	-1	1	NA	-1	1	-1	1	1	-1	-1	-1	1	NA	-1	NA	-1	-1	NA	NA	-1	-1	-1	-1	-1	1	1	1	-1
245	-0.172818178	1	NA	-1	NA	1	NA	NA	NA	NA	-1	NA	NA	NA	-1	NA	NA	NA	-1	NA	NA	NA	NA	NA	NA	NA	NA	NA	NA	NA	NA	NA	NA	NA	NA	NA	NA	NA	NA	-1	NA	NA	1	NA	-1	NA	NA	NA	NA
246	-0.441245752	1	1	NA	NA	1	-1	1	-1	1	-1	1	1	1	-1	-1	1	1	1	-1	-1	-1	-1	1	1	1	1	NA	1	NA	-1	-1	-1	NA	-1	1	1	NA	1	-1	NA	-1	-1	-1	NA	-1	1	-1	NA
247	-0.356638273	0	1	-1	1	1	1	1	-1	1	1	1	1	1	-1	1	1	1	1	-1	-1	NA	1	1	NA	NA	1	0	-1	-1	1	-1	1	-1	-1	-1	-1	-1	-1	-1	NA	-1	-1	-1	-1	1	1	-1	0
248	-0.549149058	NA	NA	-1	NA	1	NA	NA	-1	1	NA	NA	1	NA	-1	-1	1	NA	1	1	-1	NA	NA	NA	1	1	-1	NA	NA	NA	1	NA	1	NA	NA	1	1	NA	NA	NA	NA	NA	-1	NA	NA	NA	NA	NA	-1
249	-0.487557663	NA	NA	NA	NA	NA	NA	NA	1	1	NA	NA	NA	NA	-1	1	1	NA	1	NA	NA	NA	NA	NA	NA	NA	NA	NA	NA	NA	1	-1	NA	NA	NA	NA	NA	NA	NA	NA	NA	NA	NA	NA	NA	NA	NA	NA	NA
250	-0.496144839	NA	1	NA	NA	NA	NA	NA	-1	1	-1	1	1	NA	-1	-1	1	1	1	-1	-1	-1	1	-1	NA	NA	-1	1	NA	1	NA	NA	NA	NA	1	1	1	NA	NA	-1	-1	-1	-1	-1	-1	1	1	NA	NA
251	-0.50878843	1	NA	1	NA	1	-1	NA	-1	1	-1	1	1	1	-1	-1	1	1	0	NA	NA	-1	NA	NA	-1	NA	-1	1	1	1	1	-1	-1	NA	1	1	1	-1	-1	NA	1	-1	-1	-1	-1	1	NA	0	NA
252	-0.169297794	NA	NA	NA	NA	NA	NA	NA	1	NA	NA	NA	NA	NA	-1	-1	NA	NA	NA	NA	1	1	NA	NA	-1	NA	NA	NA	NA	NA	NA	1	NA	NA	NA	NA	1	NA	NA	NA	NA	NA	-1	NA	-1	1	1	-1	NA
253	-0.531980894	NA	1	1	1	0	-1	-1	1	1	-1	1	1	NA	-1	-1	1	1	-1	1	-1	NA	-1	1	0	1	-1	-1	-1	-1	-1	1	-1	-1	-1	NA	1	1	-1	-1	-1	-1	-1	-1	NA	-1	1	1	-1
254	-0.795395026	NA	NA	NA	1	1	-1	-1	1	NA	-1	1	1	NA	-1	NA	1	1	-1	NA	NA	-1	1	1	NA	NA	NA	1	NA	-1	NA	1	NA	-1	-1	1	1	1	-1	NA	NA	NA	-1	1	NA	-1	-1	NA	NA
255	-0.582057401	-1	1	1	1	NA	-1	1	1	1	-1	NA	1	1	-1	NA	1	1	1	NA	-1	-1	NA	1	1	NA	1	NA	-1	-1	-1	-1	NA	-1	-1	1	1	NA	-1	-1	-1	NA	-1	-1	NA	1	NA	1	NA
256	-0.588083986	NA	1	NA	1	NA	NA	-1	1	NA	-1	NA	NA	NA	-1	-1	1	1	-1	NA	NA	NA	1	1	1	1	NA	NA	1	-1	0	1	-1	-1	NA	-1	1	-1	NA	NA	NA	NA	-1	1	NA	NA	-1	NA	NA
257	-0.141264127	NA	NA	-1	NA	NA	NA	NA	-1	1	NA	NA	1	NA	-1	NA	NA	NA	NA	NA	NA	NA	NA	1	NA	NA	NA	NA	NA	1	1	-1	NA	1	NA	NA	1	NA	NA	NA	NA	NA	-1	NA	NA	1	1	NA	NA
258	-0.537131533	1	-1	NA	1	1	-1	1	1	-1	-1	1	1	NA	-1	-1	1	1	-1	-1	-1	-1	1	NA	-1	0	-1	1	1	NA	-1	-1	1	-1	-1	-1	1	1	NA	1	-1	1	1	-1	-1	1	-1	NA	0
259	-0.555173357	1	-1	1	1	1	-1	NA	1	-1	-1	1	-1	-1	-1	-1	1	1	1	NA	-1	-1	NA	1	0	NA	1	1	1	0	-1	-1	1	1	-1	1	1	1	-1	NA	-1	NA	-1	-1	-1	1	1	NA	0
260	-0.50878843	NA	-1	1	NA	1	-1	-1	1	-1	-1	1	1	-1	-1	NA	-1	1	-1	-1	NA	1	1	1	1	1	-1	1	1	1	-1	1	1	0	-1	-1	1	1	-1	1	-1	1	-1	-1	NA	1	1	NA	1
261	-0.032312556	0	1	0	NA	-1	1	-1	0	1	1	NA	1	1	-1	1	1	-1	1	-1	1	NA	NA	1	1	-1	1	1	-1	1	1	1	NA	NA	-1	NA	-1	NA	NA	-1	NA	NA	0	-1	-1	1	1	NA	0
262	-0.207200467	NA	-1	1	1	1	1	-1	-1	-1	1	NA	1	1	-1	1	-1	1	1	-1	NA	-1	1	NA	1	-1	1	1	1	1	0	1	1	-1	-1	-1	-1	NA	NA	-1	NA	NA	1	-1	-1	1	NA	-1	-1
263	-0.192500669	1	NA	-1	1	1	1	NA	1	NA	1	1	1	1	-1	NA	-1	1	1	-1	NA	-1	1	-1	1	-1	1	-1	1	1	1	1	1	NA	-1	-1	-1	NA	1	-1	1	1	-1	-1	-1	1	1	NA	0
264	-0.115876976	NA	1	NA	NA	NA	1	NA	1	NA	NA	1	1	NA	-1	NA	NA	NA	1	-1	-1	NA	NA	NA	NA	NA	NA	-1	1	NA	1	NA	1	NA	NA	NA	1	NA	NA	NA	NA	-1	-1	-1	NA	1	NA	-1	NA
265	0.082502228	1	NA	NA	-1	1	-1	0	1	1	-1	1	1	1	-1	-1	-1	-1	-1	NA	-1	0	1	1	0	1	-1	1	0	0	-1	1	0	0	-1	-1	1	1	-1	NA	1	-1	-1	-1	-1	0	-1	0	0
266	-0.014923569	1	1	1	1	1	-1	1	1	1	-1	1	-1	-1	1	NA	1	1	1	NA	NA	-1	1	1	NA	0	1	1	NA	-1	NA	1	1	-1	-1	1	1	NA	-1	1	1	NA	-1	-1	NA	1	1	-1	0
267	-0.021141378	NA	1	-1	-1	1	-1	-1	1	1	-1	1	1	1	NA	-1	1	NA	-1	NA	1	-1	-1	-1	1	NA	-1	NA	NA	1	NA	-1	1	NA	-1	NA	1	NA	NA	-1	1	NA	1	-1	-1	1	NA	1	NA
268	-0.321691123	-1	1	1	1	1	-1	1	1	1	0	-1	1	-1	-1	-1	-1	1	1	-1	-1	-1	1	1	1	NA	1	1	NA	NA	-1	-1	1	-1	NA	1	1	1	NA	NA	1	NA	-1	-1	NA	1	1	1	1
269	-0.078423886	1	1	1	-1	NA	-1	1	1	NA	1	NA	1	1	1	-1	-1	1	NA	-1	-1	1	1	-1	NA	-1	-1	0	1	-1	0	-1	1	-1	-1	NA	1	NA	-1	-1	-1	-1	-1	-1	-1	-1	1	1	NA
270	-0.002912959	NA	NA	-1	NA	NA	-1	NA	1	1	1	NA	1	NA	1	NA	-1	NA	0	-1	-1	-1	NA	-1	-1	-1	NA	-1	-1	1	NA	0	-1	-1	NA	NA	1	NA	NA	NA	-1	NA	NA	NA	1	NA	NA	NA	1
271	-0.124808812	NA	NA	-1	-1	NA	-1	1	1	-1	1	1	1	1	0	-1	1	1	1	NA	-1	-1	-1	-1	0	NA	1	NA	1	1	-1	-1	-1	1	NA	1	1	1	-1	-1	-1	1	-1	1	0	1	NA	NA	NA
272	-0.091187619	1	-1	-1	-1	NA	1	NA	1	NA	1	1	1	1	-1	1	1	1	1	-1	-1	1	-1	1	NA	-1	-1	1	-1	1	-1	-1	1	NA	-1	NA	1	1	-1	-1	-1	1	-1	-1	-1	1	NA	1	-1
273	-0.469140653	NA	NA	1	NA	1	-1	NA	-1	-1	1	NA	NA	NA	-1	NA	-1	1	NA	NA	NA	NA	NA	NA	1	1	-1	NA	1	NA	-1	NA	1	NA	NA	NA	1	NA	1	NA	NA	NA	-1	NA	NA	NA	NA	NA	-1
274	-0.219211078	1	1	1	-1	1	-1	-1	1	1	0	1	1	1	1	-1	-1	1	-1	0	1	-1	-1	-1	-1	-1	1	1	1	1	-1	1	-1	-1	-1	1	1	1	NA	-1	NA	-1	1	0	1	1	1	1	1
275	-0.431257659	NA	NA	NA	NA	NA	NA	NA	1	NA	-1	NA	1	NA	NA	NA	NA	NA	NA	NA	NA	NA	NA	-1	NA	NA	NA	NA	NA	NA	NA	NA	NA	NA	NA	NA	1	NA	-1	NA	NA	NA	NA	NA	NA	NA	NA	NA	NA
276	-0.055515431	NA	NA	-1	-1	1	-1	-1	1	NA	-1	1	NA	-1	1	-1	1	NA	NA	NA	-1	NA	NA	1	-1	NA	NA	NA	-1	-1	1	-1	NA	NA	NA	NA	1	NA	1	NA	NA	-1	-1	-1	-1	1	1	NA	NA
277	-0.032749524	1	1	NA	NA	NA	-1	NA	1	-1	NA	NA	1	NA	-1	NA	-1	NA	NA	NA	NA	1	NA	NA	NA	NA	NA	1	NA	1	NA	NA	NA	1	NA	NA	1	NA	NA	NA	NA	NA	-1	NA	NA	NA	NA	NA	-1
278	-0.207200467	1	NA	0	-1	1	-1	-1	1	1	-1	1	1	NA	1	NA	-1	1	-1	0	1	NA	NA	-1	-1	-1	1	-1	1	1	-1	1	NA	-1	-1	1	1	1	-1	-1	NA	-1	1	-1	1	1	1	1	1
279	-0.31261897	1	1	-1	NA	-1	1	1	1	1	-1	1	1	NA	-1	1	1	1	-1	NA	-1	1	1	1	NA	-1	-1	1	1	-1	NA	-1	1	NA	NA	NA	1	-1	-1	NA	-1	NA	-1	-1	NA	-1	1	0	NA
280	-0.051263893	NA	1	-1	NA	-1	-1	NA	1	NA	NA	NA	1	0	-1	NA	-1	NA	-1	-1	0	NA	1	NA	NA	1	-1	NA	1	1	NA	-1	1	0	NA	NA	1	1	NA	NA	NA	-1	-1	-1	-1	NA	1	1	1
281	-0.91597731	1	-1	NA	NA	1	-1	-1	1	NA	-1	1	1	1	-1	-1	NA	1	-1	1	-1	-1	NA	NA	1	-1	-1	1	-1	NA	1	-1	NA	NA	-1	NA	1	-1	NA	NA	NA	NA	-1	-1	-1	1	-1	1	NA
282	-0.245374298	1	1	-1	NA	0	1	1	1	1	-1	1	1	-1	-1	1	1	1	1	NA	-1	1	NA	1	NA	NA	1	1	NA	-1	-1	-1	1	-1	-1	NA	1	NA	NA	1	-1	-1	-1	-1	-1	-1	NA	NA	1
283	-0.30897222	NA	NA	NA	NA	NA	-1	NA	1	NA	NA	1	NA	-1	1	NA	1	-1	-1	NA	-1	-1	-1	-1	1	1	NA	-1	1	NA	-1	NA	1	-1	NA	1	1	1	NA	1	NA	NA	-1	-1	NA	1	NA	-1	-1
284	-0.939733586	1	1	-1	NA	NA	-1	1	1	1	-1	1	1	-1	-1	-1	1	1	1	-1	-1	1	1	1	-1	1	1	1	-1	NA	-1	-1	1	-1	NA	NA	1	1	1	1	-1	-1	1	-1	NA	-1	1	-1	0
285	-0.613151836	NA	1	1	-1	1	-1	-1	1	-1	-1	NA	NA	1	-1	-1	-1	1	1	-1	-1	-1	-1	1	-1	1	-1	1	NA	NA	-1	-1	NA	-1	NA	1	-1	NA	NA	NA	NA	NA	1	-1	NA	1	NA	-1	-1
286	-0.775842876	-1	-1	1	NA	0	-1	-1	1	-1	-1	1	1	NA	-1	-1	-1	1	1	NA	-1	-1	-1	1	0	0	-1	-1	1	NA	-1	-1	1	-1	1	1	0	1	-1	-1	-1	1	1	-1	NA	1	1	-1	-1
287	-0.578118228	0	-1	1	-1	1	-1	-1	1	-1	-1	1	1	1	-1	-1	-1	1	1	-1	-1	-1	-1	1	-1	1	-1	1	1	NA	-1	-1	NA	-1	1	1	-1	1	-1	-1	-1	1	1	-1	NA	1	1	-1	-1
288	-0.775842876	NA	-1	1	-1	NA	-1	-1	1	-1	-1	1	1	1	-1	-1	-1	1	1	-1	NA	-1	NA	1	-1	0	-1	1	1	NA	-1	-1	1	-1	1	1	-1	1	-1	NA	NA	NA	1	-1	NA	1	1	-1	-1
289	-0.453398189	NA	NA	NA	NA	NA	-1	-1	1	-1	-1	NA	NA	1	-1	-1	-1	NA	1	NA	-1	NA	NA	NA	1	1	-1	-1	1	NA	NA	-1	1	NA	NA	1	-1	1	-1	NA	-1	NA	1	-1	NA	1	NA	-1	NA
290	-0.496772708	-1	NA	1	NA	NA	-1	NA	-1	-1	-1	1	1	NA	-1	NA	1	NA	1	NA	NA	-1	1	NA	1	-1	NA	1	NA	NA	1	NA	NA	-1	-1	NA	1	NA	NA	NA	-1	1	1	-1	-1	-1	-1	-1	0
291	-0.613151836	1	0	1	1	1	-1	-1	1	-1	1	1	1	1	-1	-1	-1	1	-1	-1	-1	-1	-1	1	-1	0	1	0	1	NA	-1	1	-1	-1	-1	1	1	0	-1	-1	-1	1	-1	1	1	1	-1	NA	1
292	-0.709037617	NA	-1	1	1	-1	-1	NA	1	-1	1	1	1	NA	-1	-1	-1	1	-1	-1	-1	-1	-1	NA	-1	-1	1	NA	1	NA	-1	NA	-1	NA	-1	NA	1	0	-1	-1	-1	1	-1	NA	1	1	-1	NA	1
293	-0.47627936	1	NA	1	1	-1	-1	-1	1	-1	1	1	1	1	-1	-1	-1	NA	-1	-1	-1	-1	-1	1	-1	0	1	NA	1	NA	-1	1	-1	-1	-1	1	1	1	NA	-1	-1	1	-1	1	1	1	-1	NA	1
294	-0.032312556	NA	NA	NA	NA	NA	-1	NA	1	1	NA	NA	NA	NA	-1	NA	1	NA	NA	NA	1	NA	NA	1	0	NA	NA	NA	NA	NA	-1	NA	NA	-1	-1	NA	NA	NA	NA	NA	NA	NA	NA	NA	NA	NA	NA	NA	NA
295	-0.590701767	NA	1	NA	NA	1	NA	NA	1	NA	1	NA	NA	NA	-1	NA	-1	NA	-1	NA	NA	NA	NA	1	1	1	NA	NA	1	-1	-1	NA	1	-1	-1	NA	1	1	NA	1	NA	-1	-1	1	NA	1	1	1	-1
296	-0.210130952	NA	NA	NA	NA	1	NA	NA	1	1	1	NA	-1	NA	-1	NA	-1	1	-1	NA	-1	NA	1	1	1	1	-1	1	1	-1	NA	NA	1	-1	-1	NA	1	NA	NA	NA	NA	-1	1	NA	NA	1	-1	NA	-1
297	-0.089984912	NA	1	NA	NA	1	-1	-1	1	1	NA	1	1	-1	1	-1	-1	NA	-1	1	1	1	-1	1	-1	1	NA	-1	1	NA	-1	1	1	-1	-1	NA	1	1	-1	1	1	-1	-1	1	1	1	-1	1	1
298	-0.207200467	NA	NA	NA	-1	NA	NA	NA	1	NA	NA	NA	NA	-1	0	NA	-1	NA	NA	NA	NA	NA	NA	1	NA	1	NA	NA	1	NA	-1	NA	NA	-1	NA	NA	1	NA	-1	NA	NA	NA	-1	NA	NA	NA	NA	NA	NA
299	-0.445957458	NA	NA	NA	NA	NA	-1	-1	1	NA	NA	NA	NA	NA	1	-1	-1	NA	NA	NA	NA	NA	-1	NA	NA	NA	NA	1	1	NA	NA	NA	NA	NA	NA	NA	1	NA	NA	NA	NA	NA	-1	1	1	NA	-1	NA	NA
300	-0.469853503	NA	NA	NA	NA	1	-1	NA	1	NA	1	NA	1	-1	-1	-1	0	1	1	-1	-1	NA	NA	NA	-1	-1	-1	NA	-1	NA	1	-1	NA	NA	1	1	1	NA	NA	1	NA	-1	-1	1	1	1	NA	1	1
301	-0.545040022	1	1	NA	NA	NA	NA	-1	1	NA	NA	NA	1	NA	1	NA	-1	NA	1	NA	NA	NA	NA	NA	-1	NA	1	-1	NA	NA	-1	1	1	-1	NA	1	1	1	NA	NA	NA	NA	-1	1	1	NA	1	NA	1
302	-0.091187619	1	-1	-1	1	1	-1	1	1	-1	-1	NA	1	1	-1	-1	0	1	-1	1	-1	NA	1	-1	1	NA	1	1	-1	1	-1	-1	1	1	-1	NA	1	NA	-1	-1	-1	1	-1	-1	-1	1	1	1	-1
303	-0.439016731	1	1	-1	1	1	-1	-1	1	1	-1	1	1	1	1	-1	-1	1	-1	1	-1	-1	-1	-1	-1	0	1	1	0	1	-1	1	-1	-1	-1	1	1	1	-1	-1	NA	-1	-1	-1	1	1	1	1	1
304	-0.373585303	NA	1	NA	NA	NA	NA	NA	1	NA	NA	NA	NA	NA	NA	NA	NA	NA	NA	NA	NA	NA	NA	NA	NA	NA	NA	NA	NA	1	NA	NA	NA	NA	NA	NA	NA	NA	NA	NA	NA	NA	NA	NA	NA	NA	NA	NA	NA
305	-0.188249131	NA	NA	-1	NA	1	1	NA	-1	-1	1	1	1	NA	-1	1	1	1	1	-1	1	NA	NA	1	-1	NA	NA	NA	1	1	1	-1	NA	-1	NA	NA	1	-1	NA	1	-1	1	1	-1	-1	1	-1	-1	NA
306	-0.21495954	NA	NA	NA	1	NA	-1	NA	1	NA	NA	NA	1	NA	1	NA	-1	NA	1	NA	-1	NA	NA	-1	-1	1	1	NA	NA	NA	NA	NA	NA	-1	NA	1	1	NA	NA	NA	NA	NA	-1	-1	1	1	NA	NA	NA
307	-0.22697015	1	NA	-1	1	NA	-1	-1	1	1	-1	NA	1	1	1	-1	-1	1	1	1	NA	-1	NA	-1	-1	1	NA	NA	NA	1	-1	1	-1	-1	-1	1	1	1	-1	-1	NA	-1	-1	-1	1	1	NA	1	1
308	-0.193675638	1	NA	NA	NA	-1	-1	NA	1	NA	-1	NA	NA	NA	1	-1	NA	1	1	NA	-1	-1	-1	NA	-1	NA	NA	NA	1	NA	-1	1	NA	-1	NA	NA	1	1	-1	-1	NA	NA	NA	-1	NA	NA	NA	1	1
309	-0.204104367	NA	NA	NA	NA	NA	-1	1	NA	NA	NA	NA	1	NA	NA	NA	NA	NA	-1	NA	NA	NA	1	NA	1	NA	NA	NA	NA	1	NA	NA	NA	NA	-1	NA	1	NA	NA	NA	NA	NA	-1	NA	-1	NA	NA	NA	NA
310	0.036827866	1	-1	1	-1	1	-1	-1	1	-1	-1	1	-1	1	-1	-1	-1	1	-1	-1	-1	-1	0	1	-1	0	-1	1	-1	NA	0	1	-1	-1	-1	-1	1	NA	-1	NA	1	1	-1	1	1	1	-1	1	NA
311	-0.390557948	1	0	-1	1	1	-1	1	-1	0	-1	-1	1	0	-1	-1	1	1	-1	0	-1	-1	1	0	1	0	0	1	-1	0	-1	-1	1	0	-1	1	0	1	1	0	-1	-1	-1	-1	-1	1	0	1	-1
312	0.113356469	1	NA	NA	NA	1	NA	NA	1	NA	-1	NA	-1	1	-1	1	1	1	1	NA	-1	-1	1	1	NA	1	1	NA	1	-1	-1	NA	NA	-1	-1	1	-1	1	-1	-1	1	NA	-1	-1	-1	1	1	1	-1
313	-0.078423886	1	NA	NA	NA	1	0	-1	-1	1	-1	1	1	NA	-1	-1	1	1	1	-1	1	0	NA	1	NA	-1	-1	NA	1	-1	1	-1	1	NA	NA	NA	1	NA	-1	-1	0	-1	-1	-1	-1	1	-1	0	NA
314	-0.150346457	1	-1	NA	-1	1	NA	NA	-1	-1	1	NA	NA	NA	-1	-1	1	1	1	-1	NA	1	1	1	NA	NA	NA	1	-1	1	0	-1	NA	-1	-1	-1	1	NA	NA	NA	0	1	1	-1	-1	1	-1	-1	NA
315	-0.525956595	1	NA	-1	NA	-1	1	NA	-1	1	-1	1	1	1	-1	1	1	NA	-1	NA	-1	NA	-1	1	NA	NA	-1	-1	-1	-1	1	-1	1	NA	NA	-1	1	NA	NA	-1	-1	-1	1	-1	-1	0	1	1	NA
316	-0.44666104	NA	NA	-1	-1	NA	-1	NA	1	1	-1	NA	1	NA	-1	-1	1	1	-1	-1	NA	-1	-1	NA	1	-1	-1	NA	-1	NA	NA	-1	1	NA	NA	NA	1	NA	-1	NA	-1	NA	-1	NA	-1	-1	-1	1	NA
317	-0.333742006	NA	1	NA	NA	NA	-1	-1	1	-1	-1	NA	1	NA	-1	NA	1	1	1	NA	-1	1	NA	1	0	1	1	1	1	NA	-1	1	NA	-1	NA	NA	1	1	NA	1	-1	1	-1	NA	-1	NA	NA	NA	-1
318	-0.683219053	-1	NA	NA	NA	NA	NA	1	-1	-1	NA	NA	-1	NA	-1	NA	NA	NA	1	NA	NA	NA	NA	NA	1	NA	1	-1	NA	NA	NA	NA	NA	-1	NA	NA	NA	NA	NA	NA	NA	NA	NA	NA	NA	NA	NA	NA	NA
319	-0.642232359	-1	1	1	NA	NA	-1	1	1	1	-1	1	-1	1	-1	-1	1	NA	1	NA	-1	-1	-1	1	NA	0	-1	-1	1	NA	-1	-1	NA	-1	-1	1	1	1	NA	-1	-1	NA	-1	-1	NA	-1	0	NA	1
320	-0.096925639	NA	NA	NA	NA	NA	-1	NA	-1	-1	1	NA	1	NA	-1	NA	1	1	NA	NA	-1	-1	NA	NA	NA	NA	NA	NA	NA	NA	1	NA	NA	NA	1	NA	1	NA	-1	NA	NA	NA	-1	-1	NA	NA	NA	1	1
321	-0.335811433	1	NA	NA	NA	NA	1	NA	1	NA	-1	NA	1	NA	-1	1	1	1	1	-1	-1	-1	-1	NA	NA	1	-1	NA	1	1	NA	1	NA	0	NA	NA	1	-1	-1	-1	NA	-1	-1	-1	-1	1	1	0	1
322	-0.24977873	1	1	1	-1	0	-1	1	1	1	-1	1	1	1	-1	-1	1	1	1	-1	-1	-1	1	1	NA	0	1	1	1	1	0	-1	1	0	1	-1	1	NA	-1	-1	NA	-1	-1	-1	-1	1	1	NA	1
323	-0.208487495	-1	1	-1	0	0	1	1	1	NA	-1	1	1	1	-1	1	1	1	1	1	-1	NA	-1	1	NA	0	-1	1	-1	-1	1	-1	1	-1	-1	NA	1	-1	-1	-1	-1	-1	-1	-1	NA	-1	1	1	NA
324	-0.472667867	NA	NA	NA	NA	NA	-1	1	1	NA	NA	1	1	1	-1	NA	NA	NA	NA	NA	-1	NA	-1	-1	1	-1	1	NA	-1	NA	-1	NA	NA	NA	NA	NA	1	NA	NA	-1	NA	NA	1	NA	-1	NA	NA	1	-1
325	-0.051263893	1	NA	NA	-1	-1	NA	-1	1	1	-1	1	-1	NA	-1	NA	-1	1	NA	NA	-1	NA	NA	1	1	1	-1	NA	NA	-1	-1	-1	NA	NA	-1	-1	1	NA	NA	NA	1	-1	-1	1	NA	NA	1	1	0
326	-0.310326362	1	NA	1	NA	NA	-1	NA	NA	NA	NA	1	1	NA	-1	NA	1	NA	1	NA	NA	NA	1	NA	1	1	1	0	NA	NA	1	1	NA	-1	1	NA	1	NA	NA	NA	1	NA	-1	-1	1	1	1	1	1
327	-0.522591272	1	1	1	-1	NA	-1	-1	1	1	-1	NA	1	1	-1	NA	1	-1	-1	1	NA	-1	NA	1	NA	1	NA	0	-1	NA	-1	1	NA	-1	NA	1	1	1	NA	-1	NA	-1	-1	0	NA	-1	NA	NA	NA
328	-0.627692097	1	1	1	-1	1	-1	-1	1	1	-1	1	1	1	-1	-1	1	-1	-1	1	-1	-1	1	1	NA	1	-1	0	-1	-1	-1	1	1	-1	-1	1	1	1	-1	-1	1	NA	-1	0	NA	0	1	-1	NA
329	-0.555173357	1	0	1	NA	-1	-1	-1	1	-1	-1	1	1	-1	-1	-1	1	1	-1	-1	-1	1	1	1	1	0	1	1	1	NA	-1	1	NA	-1	-1	1	1	1	-1	NA	-1	1	1	-1	NA	1	1	-1	NA
330	-0.572165142	1	0	NA	NA	1	-1	-1	1	-1	-1	1	-1	-1	-1	-1	-1	1	0	-1	-1	1	1	1	0	1	1	NA	1	1	-1	-1	1	0	NA	NA	1	0	-1	1	-1	1	1	-1	-1	1	NA	-1	1
331	-0.169297794	1	NA	NA	NA	NA	-1	NA	NA	NA	NA	NA	NA	NA	-1	NA	1	1	NA	NA	NA	NA	NA	NA	NA	NA	NA	NA	NA	1	-1	NA	1	NA	-1	NA	1	1	-1	NA	NA	NA	-1	-1	-1	-1	NA	NA	-1
332	-0.169297794	1	NA	-1	1	1	-1	1	-1	-1	1	1	1	1	-1	-1	1	1	-1	1	-1	-1	1	-1	1	NA	1	1	-1	1	-1	-1	1	NA	-1	-1	1	0	-1	-1	-1	NA	-1	-1	NA	1	1	1	1
333	0.043310227	1	-1	1	NA	0	-1	-1	1	NA	-1	NA	1	1	-1	NA	-1	NA	-1	NA	NA	1	NA	1	NA	NA	1	1	1	1	-1	-1	NA	0	NA	-1	1	NA	-1	-1	-1	1	-1	-1	-1	1	-1	0	NA
334	0.011300399	1	1	1	-1	1	-1	1	1	1	1	NA	0	1	-1	-1	-1	1	-1	-1	-1	NA	NA	1	1	0	-1	1	1	-1	-1	-1	1	-1	-1	1	1	1	-1	NA	NA	NA	-1	-1	NA	1	1	1	0
335	-0.150336279	NA	NA	NA	NA	NA	NA	NA	1	NA	1	NA	NA	NA	NA	-1	NA	NA	NA	NA	NA	NA	NA	NA	NA	NA	NA	NA	NA	NA	NA	-1	NA	NA	NA	NA	1	-1	NA	NA	NA	NA	NA	NA	-1	1	NA	1	NA
336	-0.169297794	NA	NA	NA	NA	NA	-1	NA	-1	NA	NA	NA	1	NA	1	NA	NA	NA	NA	NA	NA	1	NA	NA	NA	NA	-1	NA	NA	1	NA	1	NA	-1	-1	NA	1	NA	NA	NA	NA	NA	-1	NA	NA	NA	NA	NA	NA
337	-0.327923557	1	1	1	-1	NA	-1	1	1	NA	-1	1	-1	NA	-1	-1	NA	NA	1	NA	-1	NA	1	-1	0	1	1	-1	1	-1	NA	-1	NA	-1	-1	1	-1	1	NA	1	-1	NA	-1	NA	-1	1	1	-1	-1
338	-0.650924226	1	NA	NA	-1	-1	-1	-1	1	NA	-1	NA	1	1	1	NA	1	1	-1	-1	1	NA	1	1	0	1	-1	1	1	NA	-1	-1	NA	-1	1	NA	-1	1	NA	NA	NA	-1	-1	-1	-1	1	NA	NA	NA
339	-0.115876976	1	1	NA	NA	NA	NA	1	1	1	1	1	-1	NA	-1	NA	1	1	NA	-1	-1	NA	1	NA	1	NA	-1	NA	1	NA	NA	-1	NA	-1	1	NA	1	NA	-1	NA	1	NA	1	-1	NA	1	1	1	0
340	-0.296163656	1	NA	NA	NA	0	1	NA	-1	-1	1	-1	1	-1	-1	1	1	1	1	NA	-1	NA	1	NA	1	-1	1	1	1	-1	-1	-1	1	-1	-1	NA	1	NA	1	1	NA	NA	-1	-1	-1	1	1	1	-1
341	-0.773348751	-1	-1	1	-1	1	-1	NA	-1	-1	1	1	1	NA	-1	-1	-1	1	1	-1	1	NA	-1	1	1	1	-1	-1	1	NA	-1	-1	NA	-1	1	1	1	1	1	1	-1	1	1	1	NA	1	-1	-1	-1
342	-0.496737547	1	1	-1	NA	1	-1	1	1	NA	1	1	1	1	-1	NA	1	1	-1	-1	-1	1	1	1	-1	NA	NA	-1	NA	-1	1	-1	1	NA	-1	-1	1	-1	NA	-1	1	-1	-1	-1	NA	1	NA	-1	1
343	-0.188249131	1	1	-1	NA	1	-1	-1	-1	-1	1	1	1	1	-1	NA	NA	1	-1	-1	NA	-1	-1	1	1	1	-1	1	-1	1	-1	NA	1	0	-1	NA	1	0	NA	-1	-1	NA	-1	-1	-1	NA	-1	1	0
344	0.076475643	1	1	1	1	NA	-1	1	-1	1	-1	-1	1	-1	-1	-1	1	1	1	-1	-1	-1	1	1	1	1	1	NA	1	-1	-1	-1	0	-1	-1	1	1	NA	NA	NA	-1	NA	1	NA	-1	1	-1	1	-1
345	-0.101177177	1	1	1	1	0	-1	1	1	1	-1	-1	1	-1	-1	-1	1	1	1	-1	-1	-1	1	1	0	0	1	1	1	-1	-1	-1	1	-1	-1	1	1	1	1	1	0	-1	1	-1	-1	1	-1	1	-1
346	-0.017612757	NA	NA	1	1	-1	-1	1	1	NA	-1	-1	1	-1	-1	-1	NA	1	1	NA	-1	-1	1	1	1	NA	1	NA	1	NA	-1	-1	1	-1	NA	1	1	1	NA	NA	NA	-1	1	-1	-1	1	NA	1	-1
347	0.033952277	NA	-1	1	1	NA	-1	1	-1	NA	-1	-1	1	-1	-1	NA	1	1	1	NA	-1	-1	1	1	1	1	1	NA	1	NA	1	-1	1	-1	NA	1	1	NA	NA	1	NA	-1	1	NA	-1	NA	-1	1	-1
348	-0.182639277	NA	-1	NA	-1	1	1	1	-1	-1	1	NA	1	NA	-1	NA	1	1	1	-1	-1	1	-1	1	NA	NA	-1	NA	NA	1	1	NA	1	-1	-1	1	1	-1	NA	NA	-1	NA	-1	-1	-1	1	NA	0	NA
349	-0.51993001	1	NA	1	-1	-1	-1	-1	1	1	-1	1	1	1	1	-1	-1	1	-1	0	-1	-1	-1	-1	-1	NA	1	1	1	1	-1	1	-1	-1	NA	1	1	1	NA	-1	NA	-1	1	-1	1	1	1	1	1
350	-0.457968068	1	NA	-1	NA	0	-1	-1	1	1	-1	1	1	NA	1	-1	-1	NA	-1	NA	1	NA	-1	-1	-1	NA	0	-1	NA	1	-1	1	NA	-1	-1	1	1	1	NA	NA	NA	NA	1	-1	1	1	1	1	NA
351	-0.457968068	1	1	-1	NA	NA	-1	-1	1	NA	0	NA	1	NA	1	-1	-1	1	-1	1	1	NA	NA	NA	-1	NA	NA	1	1	1	-1	1	-1	-1	NA	NA	1	1	NA	NA	-1	NA	1	1	1	1	1	1	NA
352	-0.718168898	NA	1	1	NA	-1	0	-1	1	1	-1	1	1	-1	1	-1	-1	1	1	-1	NA	-1	NA	-1	NA	1	NA	1	1	1	-1	1	1	NA	NA	NA	1	1	-1	NA	-1	-1	-1	-1	NA	1	-1	0	-1
353	-0.650924226	1	NA	1	-1	1	-1	-1	1	-1	-1	-1	1	-1	-1	-1	1	-1	-1	NA	-1	1	1	1	-1	1	-1	NA	1	1	-1	1	-1	0	-1	-1	1	NA	-1	1	0	1	-1	1	1	1	NA	NA	NA
354	-0.825416746	1	NA	1	-1	NA	-1	-1	1	-1	-1	-1	1	-1	-1	-1	-1	-1	-1	1	NA	1	1	1	-1	1	-1	1	1	1	-1	1	NA	0	-1	NA	1	1	-1	1	NA	NA	-1	1	1	1	-1	NA	NA
355	-0.860450354	NA	NA	NA	NA	NA	-1	NA	NA	-1	-1	NA	1	NA	-1	NA	1	NA	-1	NA	NA	NA	NA	NA	NA	NA	NA	NA	NA	1	-1	NA	NA	-1	NA	NA	1	1	NA	NA	-1	NA	-1	NA	NA	NA	NA	NA	NA
356	-0.627692097	NA	NA	NA	NA	NA	NA	-1	1	NA	-1	-1	NA	-1	-1	NA	1	-1	NA	NA	-1	NA	NA	NA	-1	NA	-1	1	1	1	-1	1	NA	1	NA	NA	1	1	-1	NA	NA	NA	-1	1	1	1	NA	NA	NA
357	-0.123636048	NA	NA	NA	NA	-1	-1	NA	NA	-1	-1	NA	-1	NA	-1	NA	1	NA	1	-1	-1	NA	NA	1	NA	NA	1	NA	1	1	1	NA	NA	NA	NA	NA	NA	NA	NA	NA	NA	NA	-1	NA	-1	NA	NA	NA	NA
358	-0.141264127	1	NA	1	NA	-1	-1	1	-1	NA	1	NA	1	NA	-1	NA	NA	NA	0	NA	NA	-1	NA	NA	1	NA	1	1	NA	1	1	-1	1	0	-1	1	1	NA	-1	-1	NA	NA	-1	NA	-1	1	NA	1	1
359	-0.119227251	1	-1	1	NA	1	NA	NA	-1	-1	1	-1	1	NA	-1	-1	-1	1	1	-1	-1	-1	1	1	NA	NA	1	1	NA	1	1	NA	1	1	-1	-1	1	-1	NA	NA	NA	NA	-1	-1	-1	NA	NA	1	1
360	0.042854451	1	1	1	-1	0	-1	1	1	1	1	1	-1	1	-1	-1	-1	1	-1	-1	-1	1	NA	1	1	0	-1	1	1	-1	1	-1	1	-1	-1	1	1	NA	-1	NA	-1	-1	1	1	-1	-1	1	1	0
[truncated: 1,966 more columns]
