# Supplementary material for: Imputation of Unordered Markers and the Impact on Genomic Selection Accuracy
Source: G3 (Bethesda). 2013 Mar 1;3(3):427–39. doi: 10.1534/g3.112.005363 (PMC3583451; doi:10.1534/g3.112.005363)
Supplement: Supporting Information [file supp_3.3.427_FileS5.zip › SRRW_NA70.csv]

	PhenoRust	Marker_87025	Marker_122115	Marker_77716	Marker_85278	Marker_64188	Marker_68930	Marker_115818	Marker_86222	Marker_67755	Marker_42383	Marker_119019	Marker_112114	Marker_19024	Marker_79173	Marker_20251	Marker_12802	Marker_119612	Marker_135467	Marker_17661	Marker_13470	Marker_111044	Marker_58984	Marker_58255	Marker_109645	Marker_127939	Marker_91581	Marker_106393	Marker_8939	Marker_101236	Marker_50606	Marker_60333	Marker_15484	Marker_88626	Marker_17024	Marker_72257	Marker_39241	Marker_55991	Marker_13526	Marker_123727	Marker_74990	Marker_8705	Marker_94082	Marker_62516	Marker_2480	Marker_109930	Marker_59714	Marker_67604	Marker_14970
1	0.308912937	-1	NA	-1	NA	NA	NA	1	-1	1	NA	-1	-1	NA	NA	-1	NA	NA	NA	NA	1	1	NA	-1	1	-1	NA	NA	1	1	-1	-1	NA	NA	NA	-1	-1	NA	-1	1	NA	NA	-1	-1	0	NA	0	-1	-1
2	0.396109807	-1	NA	NA	NA	NA	NA	NA	NA	NA	NA	1	-1	NA	NA	-1	NA	NA	-1	1	NA	1	NA	1	NA	NA	NA	NA	-1	NA	-1	1	NA	NA	NA	NA	NA	-1	NA	1	NA	NA	NA	NA	NA	-1	NA	NA	NA
3	0.095720709	NA	NA	-1	-1	1	NA	NA	-1	NA	NA	NA	-1	NA	-1	NA	NA	1	NA	NA	NA	1	-1	1	NA	NA	NA	-1	1	NA	-1	NA	NA	NA	NA	NA	NA	-1	NA	NA	NA	NA	NA	NA	-1	-1	1	1	1
4	0.290278361	NA	1	-1	NA	1	NA	1	1	NA	1	1	-1	NA	-1	-1	1	NA	NA	-1	-1	NA	NA	1	NA	NA	NA	NA	NA	1	NA	NA	NA	NA	NA	1	NA	NA	1	NA	NA	1	-1	-1	1	NA	NA	NA	NA
5	0.325054942	NA	NA	-1	NA	-1	NA	1	NA	-1	NA	1	0	NA	NA	NA	NA	NA	NA	NA	0	NA	NA	-1	1	NA	NA	NA	NA	NA	1	1	NA	NA	-1	1	-1	NA	-1	NA	NA	NA	-1	NA	NA	-1	NA	1	-1
6	-0.120876969	NA	NA	NA	NA	NA	NA	NA	NA	NA	NA	1	-1	NA	NA	-1	NA	-1	NA	NA	1	1	NA	NA	NA	NA	NA	NA	NA	NA	NA	NA	-1	NA	NA	NA	NA	NA	1	1	NA	NA	NA	-1	-1	NA	NA	NA	NA
7	-0.206812629	NA	1	-1	NA	-1	NA	1	-1	NA	NA	1	-1	NA	1	NA	NA	NA	1	NA	1	1	NA	1	1	-1	NA	-1	NA	NA	NA	NA	NA	NA	NA	1	NA	1	1	-1	1	NA	NA	-1	NA	-1	NA	-1	NA
8	0.121502313	1	NA	-1	NA	NA	NA	NA	NA	-1	-1	NA	-1	NA	NA	NA	NA	NA	NA	NA	1	1	NA	NA	NA	NA	-1	NA	NA	NA	NA	NA	NA	NA	NA	NA	NA	NA	NA	1	0	NA	NA	NA	-1	NA	1	1	NA
9	0.46312199	-1	1	1	1	NA	NA	1	1	NA	-1	NA	1	-1	NA	-1	0	NA	-1	1	NA	1	1	1	1	0	-1	1	1	0	-1	-1	NA	1	NA	NA	NA	1	0	1	NA	NA	NA	NA	-1	1	1	-1	0
10	-0.067514063	NA	-1	NA	NA	NA	NA	NA	NA	NA	-1	NA	NA	NA	NA	-1	NA	NA	NA	NA	NA	-1	NA	NA	-1	NA	NA	1	NA	NA	NA	NA	NA	1	NA	NA	NA	NA	NA	NA	NA	NA	NA	-1	-1	NA	1	-1	-1
11	0.408846362	-1	0	-1	0	-1	NA	NA	NA	NA	NA	NA	-1	NA	1	-1	-1	NA	NA	-1	1	NA	NA	-1	1	1	NA	NA	-1	NA	-1	1	NA	NA	NA	NA	NA	-1	NA	NA	1	-1	NA	NA	1	NA	NA	1	-1
12	0.414744384	NA	NA	-1	NA	NA	NA	1	NA	0	-1	1	-1	NA	-1	-1	-1	1	-1	NA	NA	1	NA	NA	NA	NA	-1	-1	1	NA	-1	NA	1	NA	NA	NA	NA	1	NA	NA	NA	NA	NA	NA	-1	NA	NA	1	1
13	0.074910066	-1	NA	-1	NA	NA	NA	NA	NA	-1	NA	1	-1	NA	NA	-1	1	NA	-1	NA	0	1	NA	-1	-1	NA	-1	NA	NA	NA	-1	-1	1	NA	NA	NA	NA	NA	NA	NA	1	1	0	NA	NA	-1	NA	NA	-1
14	0.413781148	NA	1	NA	NA	1	NA	NA	NA	NA	NA	1	-1	NA	-1	-1	NA	NA	NA	1	1	1	NA	NA	NA	NA	1	NA	NA	1	-1	NA	NA	NA	NA	NA	NA	-1	1	1	NA	1	NA	-1	NA	NA	NA	NA	0
15	0.479901227	NA	NA	1	NA	-1	NA	NA	-1	-1	-1	NA	-1	NA	NA	NA	NA	NA	NA	NA	1	1	NA	NA	1	NA	NA	NA	NA	-1	0	NA	NA	NA	NA	NA	1	NA	NA	NA	0	NA	1	NA	NA	NA	NA	0	1
16	0.290278361	NA	1	-1	-1	NA	1	NA	-1	-1	NA	1	-1	NA	NA	-1	NA	NA	-1	NA	1	1	NA	-1	-1	1	NA	1	NA	0	NA	1	NA	NA	NA	NA	1	NA	NA	NA	NA	NA	NA	NA	-1	NA	NA	NA	-1
17	0.197017145	NA	NA	NA	NA	NA	NA	NA	NA	1	NA	NA	-1	NA	NA	NA	NA	NA	NA	NA	NA	NA	NA	NA	NA	NA	NA	NA	NA	NA	-1	NA	NA	NA	NA	NA	NA	-1	NA	-1	NA	NA	NA	NA	NA	NA	NA	NA	-1
18	0.595063778	NA	1	NA	NA	NA	NA	NA	-1	NA	NA	NA	NA	NA	NA	-1	NA	NA	NA	1	NA	NA	NA	NA	NA	NA	NA	NA	1	1	-1	1	1	NA	NA	1	NA	1	NA	1	NA	NA	NA	-1	NA	NA	NA	1	-1
19	0.192248684	-1	NA	NA	NA	1	NA	-1	NA	-1	NA	NA	-1	NA	NA	NA	NA	NA	NA	-1	NA	1	NA	NA	1	NA	-1	NA	NA	-1	NA	NA	NA	NA	NA	-1	NA	NA	NA	NA	NA	NA	NA	-1	NA	-1	NA	-1	-1
20	0.228526967	NA	1	-1	1	0	0	-1	NA	-1	1	1	-1	NA	1	0	-1	NA	-1	1	0	NA	0	-1	1	1	1	NA	0	NA	0	1	1	1	NA	0	-1	0	-1	-1	0	0	0	NA	NA	NA	NA	0	0
21	0.224195215	NA	NA	NA	1	NA	NA	NA	NA	NA	-1	NA	1	NA	NA	-1	NA	NA	-1	1	NA	1	NA	-1	1	-1	-1	NA	NA	1	-1	NA	NA	NA	NA	NA	NA	NA	NA	NA	NA	1	NA	NA	NA	NA	NA	-1	NA
22	0.151236603	NA	NA	NA	1	NA	NA	NA	NA	-1	NA	NA	-1	NA	NA	NA	NA	NA	NA	NA	NA	1	NA	NA	-1	NA	NA	NA	NA	NA	NA	NA	NA	NA	NA	NA	NA	-1	NA	1	1	NA	NA	NA	NA	NA	NA	-1	-1
23	0.132602026	NA	NA	NA	0	NA	NA	NA	-1	1	NA	NA	-1	NA	-1	-1	NA	NA	-1	1	1	1	NA	NA	-1	1	NA	NA	NA	1	NA	-1	NA	NA	NA	-1	NA	NA	NA	NA	-1	1	NA	1	NA	NA	NA	NA	NA
24	0.235028023	NA	NA	NA	NA	NA	1	NA	-1	NA	NA	-1	-1	NA	NA	-1	NA	NA	NA	1	NA	-1	1	-1	NA	NA	NA	NA	1	NA	NA	NA	NA	NA	NA	NA	NA	-1	1	1	NA	-1	-1	-1	-1	NA	1	NA	NA
25	0.154642052	-1	NA	-1	NA	NA	1	NA	-1	-1	NA	NA	1	NA	NA	NA	NA	NA	-1	NA	NA	NA	NA	NA	NA	NA	NA	NA	-1	NA	NA	1	NA	NA	NA	NA	NA	NA	1	1	-1	NA	NA	NA	NA	NA	NA	NA	NA
26	0.048810606	NA	1	1	1	1	-1	1	-1	NA	0	1	-1	NA	NA	-1	NA	1	NA	1	NA	0	1	NA	NA	-1	NA	1	NA	NA	1	-1	NA	NA	NA	-1	1	1	NA	1	-1	NA	NA	-1	-1	NA	NA	0	1
27	-0.083995652	-1	NA	-1	NA	NA	NA	1	-1	NA	0	NA	-1	NA	NA	0	NA	1	1	NA	1	-1	1	-1	-1	NA	NA	NA	NA	NA	1	-1	1	-1	NA	NA	NA	0	NA	1	-1	NA	NA	NA	0	-1	1	-1	1
28	0.009099239	NA	NA	NA	NA	NA	NA	NA	NA	-1	NA	1	-1	NA	NA	-1	NA	NA	NA	-1	1	-1	NA	-1	1	NA	NA	NA	1	NA	NA	-1	NA	NA	NA	NA	NA	NA	NA	1	NA	NA	1	NA	0	NA	NA	-1	-1
29	0.021835794	-1	0	-1	NA	1	NA	NA	NA	NA	NA	1	-1	NA	-1	-1	-1	NA	NA	NA	0	NA	NA	1	-1	1	NA	0	NA	1	1	NA	NA	NA	NA	NA	NA	1	1	1	NA	NA	NA	-1	1	-1	1	-1	NA
30	0.036074051	NA	NA	-1	1	1	NA	NA	NA	-1	NA	1	-1	NA	1	NA	NA	NA	1	NA	NA	1	NA	1	NA	NA	NA	NA	NA	1	-1	NA	NA	NA	NA	NA	NA	NA	NA	NA	NA	NA	-1	NA	1	NA	NA	NA	1
31	0.075785418	NA	-1	-1	NA	NA	1	NA	1	NA	NA	NA	1	NA	NA	-1	NA	-1	NA	NA	1	1	NA	NA	NA	NA	NA	-1	NA	NA	-1	NA	NA	NA	NA	NA	NA	NA	NA	1	NA	NA	NA	-1	-1	NA	1	NA	NA
32	0.273210054	-1	NA	-1	NA	NA	NA	1	-1	-1	NA	1	-1	NA	1	NA	-1	NA	1	NA	1	-1	1	-1	NA	NA	1	0	-1	NA	1	-1	NA	-1	NA	-1	-1	1	-1	1	1	1	NA	-1	-1	NA	1	-1	NA
33	0.075785418	NA	1	-1	NA	1	NA	NA	NA	NA	NA	NA	-1	NA	-1	-1	NA	-1	NA	-1	-1	NA	-1	-1	NA	NA	1	NA	NA	NA	NA	NA	NA	NA	NA	NA	NA	1	NA	NA	NA	NA	NA	-1	-1	-1	1	-1	-1
34	-0.198834885	1	1	-1	NA	1	NA	NA	1	-1	NA	NA	-1	NA	NA	-1	NA	1	-1	-1	0	0	NA	-1	1	NA	NA	1	NA	NA	-1	-1	NA	1	NA	1	NA	-1	NA	1	NA	NA	NA	-1	NA	-1	NA	1	-1
35	0.322224892	NA	-1	NA	-1	-1	-1	NA	1	NA	NA	NA	-1	NA	NA	NA	1	NA	NA	NA	-1	NA	1	NA	NA	NA	NA	NA	NA	NA	NA	NA	NA	NA	-1	NA	NA	NA	NA	1	1	NA	NA	NA	NA	NA	NA	NA	NA
36	0.105627214	NA	NA	-1	1	-1	NA	NA	1	NA	NA	NA	-1	NA	NA	NA	NA	-1	NA	-1	NA	NA	NA	1	1	1	1	NA	NA	NA	NA	NA	NA	-1	-1	NA	NA	NA	1	NA	NA	NA	NA	NA	-1	-1	NA	-1	NA
37	-0.256513278	-1	NA	-1	NA	NA	NA	NA	NA	1	NA	NA	-1	NA	NA	NA	1	NA	NA	NA	NA	NA	NA	-1	NA	NA	1	1	NA	NA	-1	1	NA	NA	NA	NA	NA	NA	NA	NA	1	NA	NA	NA	-1	1	1	NA	NA
38	-0.305528116	NA	-1	-1	-1	1	1	-1	1	-1	NA	1	-1	NA	NA	0	NA	NA	NA	NA	1	1	NA	-1	NA	NA	NA	NA	NA	NA	NA	-1	-1	NA	NA	NA	NA	0	NA	NA	0	NA	1	NA	NA	NA	NA	NA	NA
39	0.257068049	NA	NA	-1	NA	NA	NA	NA	NA	1	NA	-1	-1	NA	-1	-1	NA	NA	NA	NA	1	NA	NA	NA	NA	-1	NA	NA	1	NA	NA	-1	-1	0	NA	NA	NA	NA	NA	NA	-1	NA	NA	NA	0	-1	1	0	NA
40	0.154642052	NA	NA	NA	NA	NA	-1	NA	1	-1	NA	1	1	1	NA	NA	NA	NA	NA	1	1	NA	NA	-1	0	NA	NA	NA	-1	NA	NA	NA	NA	NA	NA	-1	-1	-1	-1	NA	NA	NA	NA	NA	-1	NA	1	NA	NA
41	0.021835794	NA	NA	NA	NA	NA	NA	NA	NA	-1	NA	1	1	NA	NA	NA	NA	NA	-1	NA	-1	1	NA	NA	NA	-1	-1	NA	NA	NA	NA	NA	1	NA	NA	NA	NA	NA	NA	NA	NA	-1	NA	NA	-1	1	NA	NA	1
42	-0.096732207	NA	NA	-1	NA	NA	NA	NA	NA	-1	NA	NA	-1	NA	NA	NA	-1	NA	NA	NA	NA	-1	NA	NA	1	-1	NA	NA	NA	NA	1	NA	NA	NA	NA	NA	NA	-1	NA	1	NA	NA	NA	NA	NA	NA	NA	NA	NA
43	-0.061955626	NA	NA	NA	NA	NA	1	-1	NA	NA	NA	NA	-1	NA	NA	NA	NA	NA	NA	1	NA	NA	-1	-1	NA	NA	NA	NA	NA	1	1	NA	NA	-1	NA	NA	1	1	NA	1	1	NA	NA	NA	-1	NA	1	NA	NA
44	0.124483936	NA	-1	-1	NA	NA	NA	-1	NA	1	NA	1	-1	NA	-1	NA	NA	1	NA	-1	-1	1	NA	-1	NA	NA	NA	NA	NA	NA	NA	NA	NA	-1	NA	-1	-1	-1	NA	NA	-1	NA	NA	NA	NA	NA	NA	0	NA
45	-0.256513278	NA	NA	1	NA	1	NA	NA	NA	1	NA	NA	1	NA	NA	NA	1	NA	NA	-1	NA	NA	NA	NA	NA	NA	NA	1	NA	NA	-1	-1	NA	NA	-1	1	NA	NA	1	1	1	NA	NA	0	1	NA	NA	NA	-1
46	0.222291468	NA	NA	NA	NA	NA	1	NA	NA	NA	NA	NA	-1	NA	NA	NA	NA	NA	NA	NA	NA	1	NA	-1	NA	NA	-1	NA	1	NA	NA	NA	NA	NA	NA	NA	NA	NA	NA	1	NA	NA	1	NA	-1	NA	NA	NA	0
47	-0.362344724	NA	1	-1	NA	1	1	1	NA	-1	-1	NA	1	NA	NA	-1	NA	NA	NA	NA	NA	-1	NA	-1	-1	NA	0	NA	1	NA	NA	-1	NA	NA	NA	-1	NA	NA	1	NA	-1	NA	NA	NA	NA	NA	NA	-1	-1
48	-0.123707019	NA	NA	NA	NA	1	NA	1	1	-1	0	NA	-1	NA	NA	NA	-1	NA	1	0	-1	NA	-1	1	NA	NA	NA	NA	NA	1	NA	-1	NA	NA	NA	-1	NA	1	0	NA	NA	NA	NA	-1	1	NA	NA	NA	NA
49	0.230631703	NA	-1	-1	1	0	1	0	1	-1	NA	NA	-1	NA	0	-1	NA	NA	1	-1	-1	-1	0	1	-1	1	1	1	NA	NA	-1	NA	1	NA	-1	0	-1	NA	NA	NA	1	1	1	NA	1	-1	NA	-1	1
50	0.021835794	NA	NA	-1	NA	0	1	NA	-1	NA	NA	-1	-1	NA	1	NA	NA	1	-1	-1	NA	-1	NA	-1	NA	NA	1	NA	1	NA	NA	1	NA	1	-1	NA	0	-1	1	NA	NA	1	NA	NA	0	-1	1	1	-1
51	0.216393446	NA	NA	1	NA	NA	NA	1	NA	NA	NA	NA	-1	NA	1	-1	NA	NA	NA	NA	NA	1	NA	NA	1	NA	NA	NA	-1	NA	-1	-1	NA	NA	NA	NA	-1	-1	NA	NA	-1	NA	NA	NA	NA	NA	1	NA	NA
52	0.167378607	NA	NA	NA	NA	NA	NA	NA	NA	NA	NA	NA	-1	NA	NA	NA	NA	NA	NA	-1	NA	NA	NA	-1	NA	NA	NA	NA	1	NA	NA	NA	NA	NA	NA	NA	-1	NA	NA	NA	NA	NA	NA	NA	NA	-1	NA	NA	NA
53	-0.046935938	-1	NA	NA	NA	1	NA	NA	NA	NA	NA	NA	1	-1	NA	NA	1	NA	NA	NA	-1	NA	NA	NA	NA	NA	NA	NA	NA	NA	NA	NA	NA	NA	NA	NA	-1	NA	NA	-1	1	NA	NA	NA	-1	NA	NA	NA	NA
54	0.747343859	NA	1	-1	0	NA	-1	NA	NA	NA	-1	NA	NA	NA	1	NA	NA	NA	NA	NA	1	1	NA	1	NA	1	NA	NA	NA	NA	NA	-1	NA	NA	NA	NA	NA	NA	1	-1	1	-1	NA	NA	NA	NA	NA	NA	NA
55	0.310518689	1	NA	NA	NA	NA	NA	NA	NA	NA	NA	NA	NA	NA	NA	NA	NA	NA	NA	0	1	1	NA	NA	NA	1	NA	NA	NA	1	NA	NA	NA	NA	NA	NA	NA	NA	NA	NA	NA	NA	NA	NA	-1	NA	NA	-1	0
56	0.586375164	NA	NA	NA	-1	NA	NA	1	NA	NA	NA	NA	-1	NA	NA	-1	NA	NA	NA	NA	NA	NA	NA	1	NA	NA	-1	NA	NA	NA	NA	1	NA	NA	NA	NA	1	NA	1	NA	NA	NA	-1	NA	1	NA	NA	NA	NA
57	0.182351995	NA	NA	1	0	1	1	1	NA	1	NA	NA	-1	NA	NA	-1	NA	NA	-1	NA	1	1	NA	1	1	NA	NA	NA	1	NA	-1	NA	NA	-1	NA	-1	1	NA	1	-1	1	1	NA	NA	NA	1	1	-1	0
58	-0.031428776	NA	NA	NA	NA	-1	1	NA	NA	NA	NA	1	1	NA	NA	NA	NA	NA	NA	NA	NA	NA	NA	1	NA	NA	0	NA	-1	NA	NA	-1	NA	NA	NA	1	NA	NA	1	NA	NA	NA	NA	-1	1	NA	NA	NA	NA
59	-0.093247959	NA	NA	1	1	NA	NA	NA	NA	0	NA	1	1	NA	NA	NA	NA	NA	NA	NA	NA	1	NA	NA	1	NA	NA	NA	NA	NA	NA	NA	NA	NA	NA	NA	NA	NA	NA	NA	NA	NA	NA	NA	-1	NA	NA	-1	NA
60	-0.380716221	NA	1	-1	NA	NA	-1	1	NA	-1	NA	NA	-1	NA	NA	NA	1	NA	NA	NA	0	-1	-1	-1	-1	1	NA	-1	NA	NA	-1	-1	1	-1	NA	1	NA	NA	NA	1	1	NA	-1	NA	-1	NA	NA	1	NA
61	-0.032881887	NA	NA	-1	1	NA	NA	1	1	-1	NA	NA	NA	NA	NA	NA	NA	NA	1	NA	1	NA	NA	1	NA	NA	NA	NA	NA	NA	-1	NA	NA	NA	NA	NA	1	NA	NA	NA	NA	NA	NA	-1	NA	NA	NA	NA	NA
62	0.016673514	NA	-1	-1	NA	NA	NA	NA	NA	NA	NA	1	1	NA	NA	-1	NA	NA	NA	NA	1	-1	NA	-1	NA	NA	1	NA	NA	NA	NA	-1	NA	NA	NA	NA	NA	NA	1	NA	NA	NA	NA	NA	0	NA	NA	NA	NA
63	-0.122167815	NA	-1	-1	-1	NA	-1	NA	NA	NA	-1	NA	-1	NA	NA	-1	1	NA	NA	NA	NA	-1	NA	-1	NA	-1	NA	NA	NA	NA	NA	NA	NA	NA	NA	NA	NA	NA	NA	NA	-1	NA	NA	-1	NA	1	NA	NA	-1
64	-0.138597655	-1	-1	-1	NA	NA	NA	NA	NA	-1	NA	-1	NA	NA	NA	-1	NA	NA	NA	NA	1	NA	NA	NA	NA	NA	1	NA	NA	0	NA	NA	1	NA	NA	1	NA	NA	1	1	1	NA	-1	NA	-1	NA	NA	NA	NA
65	-0.249168962	NA	0	-1	-1	1	1	1	NA	1	-1	1	-1	NA	1	NA	NA	NA	NA	NA	NA	-1	NA	-1	NA	NA	1	NA	NA	NA	NA	NA	0	NA	-1	NA	NA	-1	-1	-1	NA	NA	1	NA	NA	NA	NA	NA	NA
66	-0.282480495	1	1	-1	NA	NA	NA	NA	NA	1	NA	1	-1	NA	0	-1	NA	NA	NA	NA	0	1	NA	1	1	0	NA	NA	1	NA	NA	NA	NA	NA	NA	1	NA	NA	1	NA	NA	-1	1	NA	NA	NA	NA	NA	NA
67	-0.28596482	1	1	1	NA	0	NA	NA	1	0	NA	1	-1	1	0	NA	1	NA	-1	NA	0	1	NA	NA	NA	NA	NA	1	1	NA	0	-1	NA	-1	NA	0	NA	-1	-1	1	-1	-1	-1	1	-1	1	1	-1	1
68	-0.22008844	NA	NA	-1	NA	NA	NA	-1	NA	1	NA	NA	-1	NA	1	NA	NA	NA	NA	NA	1	NA	NA	-1	NA	NA	-1	NA	NA	NA	NA	-1	NA	NA	NA	NA	1	1	1	1	0	NA	NA	NA	NA	NA	-1	-1	NA
69	0.563692647	-1	NA	-1	-1	NA	NA	NA	NA	NA	NA	1	1	NA	0	-1	NA	1	NA	1	1	1	NA	1	NA	NA	NA	1	1	NA	1	1	NA	NA	NA	0	1	-1	0	1	-1	NA	NA	1	NA	NA	NA	-1	NA
70	-0.199643707	NA	NA	-1	NA	1	NA	NA	NA	NA	-1	NA	-1	NA	NA	NA	NA	NA	NA	NA	1	NA	-1	-1	NA	NA	NA	NA	NA	NA	-1	1	NA	NA	NA	1	NA	NA	NA	NA	0	NA	NA	NA	NA	NA	-1	NA	NA
71	-0.303532614	-1	NA	1	-1	1	NA	1	-1	-1	1	NA	1	NA	0	0	NA	-1	-1	NA	1	NA	1	-1	NA	-1	NA	1	1	NA	NA	-1	NA	-1	NA	0	1	1	1	1	NA	-1	NA	NA	-1	NA	1	NA	NA
72	0.083643998	NA	NA	-1	NA	-1	NA	NA	NA	1	NA	NA	-1	NA	NA	NA	-1	NA	NA	NA	NA	NA	NA	NA	NA	NA	NA	1	NA	NA	-1	NA	NA	NA	NA	-1	NA	NA	NA	1	1	NA	NA	NA	-1	NA	NA	NA	NA
73	-0.112995811	NA	NA	1	-1	1	-1	1	1	NA	-1	NA	-1	NA	1	1	NA	NA	-1	NA	NA	-1	0	1	NA	NA	-1	NA	NA	-1	NA	-1	-1	-1	-1	1	1	NA	1	1	-1	NA	NA	-1	-1	-1	1	0	1
74	0.087002052	1	1	-1	NA	NA	NA	NA	NA	NA	NA	1	-1	1	1	-1	-1	1	NA	1	NA	-1	NA	NA	NA	NA	1	1	1	NA	NA	NA	NA	NA	NA	1	NA	NA	NA	1	NA	NA	-1	NA	NA	-1	-1	NA	NA
75	-0.213387046	NA	1	NA	NA	NA	NA	-1	NA	NA	1	NA	-1	1	-1	NA	-1	NA	0	-1	1	-1	1	-1	NA	1	1	1	1	NA	NA	1	0	-1	NA	NA	NA	NA	NA	-1	NA	NA	-1	NA	NA	1	-1	1	1
76	0.037987214	-1	NA	-1	NA	NA	NA	NA	-1	-1	NA	-1	-1	NA	NA	NA	NA	NA	-1	-1	NA	1	NA	NA	1	NA	NA	NA	NA	-1	NA	NA	NA	NA	NA	NA	1	-1	1	NA	1	NA	NA	NA	-1	NA	1	0	-1
77	-0.35794121	NA	NA	-1	NA	NA	NA	NA	-1	-1	NA	NA	NA	NA	1	-1	NA	NA	NA	NA	NA	1	1	-1	NA	NA	1	NA	NA	NA	1	NA	NA	1	NA	NA	0	NA	NA	1	1	NA	NA	NA	-1	NA	NA	NA	NA
78	-0.248163627	NA	1	NA	NA	NA	NA	NA	NA	NA	NA	NA	NA	NA	NA	NA	NA	NA	1	NA	NA	NA	NA	NA	-1	NA	NA	NA	NA	NA	NA	NA	NA	NA	NA	NA	NA	NA	NA	NA	NA	NA	NA	NA	NA	NA	NA	NA	NA
79	0.1491906	1	1	-1	NA	NA	-1	NA	NA	NA	-1	NA	NA	0	NA	NA	1	1	0	NA	NA	-1	1	NA	NA	NA	NA	NA	NA	NA	NA	NA	NA	-1	NA	1	NA	-1	1	1	NA	1	-1	NA	-1	NA	-1	NA	NA
80	0.160328607	NA	NA	NA	NA	-1	NA	NA	NA	-1	NA	NA	-1	NA	NA	NA	NA	NA	NA	NA	NA	NA	NA	-1	-1	NA	NA	NA	NA	NA	NA	NA	NA	NA	NA	1	1	NA	NA	1	NA	NA	-1	NA	NA	NA	NA	NA	NA
81	-0.080580788	NA	NA	NA	NA	-1	NA	1	NA	NA	NA	1	-1	NA	1	NA	NA	NA	NA	1	1	1	NA	-1	NA	-1	NA	NA	NA	NA	-1	NA	1	NA	NA	NA	NA	-1	1	1	1	-1	NA	NA	NA	-1	NA	NA	1
82	-0.261330028	NA	NA	NA	NA	NA	NA	NA	NA	NA	NA	NA	NA	NA	NA	NA	1	NA	1	NA	NA	NA	NA	NA	NA	NA	NA	NA	NA	NA	NA	NA	NA	NA	NA	NA	NA	NA	NA	NA	NA	NA	NA	NA	-1	1	NA	NA	NA
83	-0.130236823	0	NA	NA	-1	NA	-1	NA	NA	-1	-1	1	-1	NA	NA	1	0	NA	1	NA	NA	0	NA	-1	NA	NA	1	NA	1	NA	1	-1	NA	NA	NA	NA	NA	-1	NA	1	NA	1	-1	NA	-1	NA	1	NA	1
84	0.018097395	NA	1	NA	NA	NA	-1	1	NA	-1	NA	NA	-1	NA	NA	NA	NA	NA	NA	NA	1	0	NA	NA	NA	NA	NA	NA	NA	NA	NA	NA	1	NA	1	NA	-1	NA	NA	1	NA	1	-1	NA	-1	-1	1	1	1
85	-0.036311202	NA	NA	NA	1	NA	NA	1	NA	NA	1	1	-1	NA	NA	-1	NA	NA	1	NA	NA	1	NA	-1	1	1	NA	NA	NA	1	NA	-1	1	NA	NA	NA	NA	NA	NA	1	NA	NA	NA	NA	-1	NA	1	1	NA
86	-0.009106903	-1	0	-1	1	0	1	1	-1	NA	1	NA	-1	-1	NA	-1	NA	1	1	1	1	0	NA	-1	0	NA	NA	1	1	1	1	-1	NA	0	NA	1	NA	NA	-1	1	NA	NA	0	NA	-1	NA	NA	1	1
87	0.056439699	-1	NA	-1	NA	-1	NA	1	NA	NA	NA	1	NA	NA	1	-1	NA	NA	1	NA	NA	1	NA	-1	NA	-1	-1	NA	1	NA	NA	NA	1	NA	NA	-1	-1	NA	NA	1	NA	1	NA	NA	-1	NA	1	1	NA
88	0.094782004	-1	1	-1	NA	1	NA	1	NA	NA	NA	1	-1	NA	NA	NA	1	NA	NA	NA	NA	0	NA	NA	NA	0	NA	NA	1	NA	-1	-1	NA	-1	-1	0	NA	1	NA	1	-1	1	-1	NA	-1	NA	1	NA	1
89	0.121778633	NA	NA	-1	NA	NA	NA	1	-1	-1	NA	NA	-1	NA	1	NA	NA	NA	NA	1	NA	1	0	-1	NA	NA	NA	1	NA	-1	-1	-1	1	NA	NA	NA	NA	0	1	1	NA	NA	NA	NA	-1	NA	1	NA	NA
90	0.045301693	NA	NA	NA	NA	NA	NA	1	NA	NA	NA	NA	NA	NA	NA	-1	NA	NA	NA	NA	NA	NA	NA	NA	NA	1	NA	NA	NA	NA	NA	NA	NA	NA	NA	NA	NA	NA	NA	1	NA	NA	NA	NA	-1	NA	NA	NA	NA
91	0.003210632	NA	NA	-1	NA	NA	NA	1	NA	NA	1	1	-1	-1	NA	NA	NA	NA	1	NA	NA	0	1	-1	0	1	-1	1	1	NA	-1	NA	NA	NA	-1	NA	NA	NA	NA	1	NA	1	0	NA	-1	NA	1	NA	1
92	-0.045804206	NA	NA	-1	NA	NA	1	NA	-1	NA	NA	NA	-1	NA	NA	NA	NA	NA	NA	NA	NA	1	1	NA	NA	NA	NA	NA	1	1	NA	NA	-1	NA	0	NA	NA	NA	NA	1	-1	1	NA	NA	-1	-1	1	NA	NA
93	0.039198688	NA	1	-1	0	-1	NA	1	-1	NA	NA	1	-1	0	1	1	0	1	0	1	1	0	1	-1	1	NA	1	1	1	1	-1	-1	0	-1	0	1	1	0	NA	1	-1	1	-1	1	-1	-1	1	-1	NA
94	0.121986302	NA	NA	-1	NA	NA	NA	NA	NA	NA	NA	NA	NA	NA	NA	NA	NA	1	-1	NA	NA	-1	1	NA	NA	NA	NA	NA	NA	NA	NA	NA	NA	NA	NA	NA	NA	NA	NA	NA	NA	NA	-1	-1	NA	NA	NA	NA	NA
95	0.029235401	NA	1	NA	NA	NA	-1	1	NA	NA	NA	1	-1	NA	0	NA	NA	1	0	NA	NA	-1	NA	NA	1	NA	1	NA	NA	NA	-1	NA	NA	1	-1	1	NA	NA	NA	1	1	1	-1	NA	-1	NA	1	1	NA
96	-0.074653506	NA	1	NA	NA	NA	NA	NA	NA	NA	NA	NA	NA	NA	NA	NA	NA	NA	NA	NA	NA	-1	NA	-1	NA	NA	NA	NA	1	NA	NA	-1	NA	-1	NA	NA	NA	NA	NA	1	NA	1	-1	NA	-1	NA	NA	1	1
97	0.018097395	NA	1	-1	-1	0	0	1	1	-1	0	1	-1	-1	1	0	1	0	0	NA	1	-1	-1	-1	0	0	NA	-1	NA	1	-1	-1	-1	-1	-1	1	NA	1	-1	1	1	0	0	0	0	-1	NA	1	1
98	0.214737203	NA	NA	NA	NA	NA	NA	NA	NA	NA	NA	NA	NA	NA	NA	NA	NA	NA	NA	NA	NA	NA	NA	-1	NA	NA	NA	NA	NA	NA	NA	NA	NA	NA	NA	NA	NA	NA	NA	1	NA	NA	NA	-1	NA	NA	NA	NA	NA
99	-0.095754799	NA	NA	-1	-1	1	NA	1	NA	-1	NA	NA	-1	NA	-1	-1	NA	NA	-1	NA	1	1	NA	-1	0	NA	NA	NA	NA	NA	NA	-1	NA	NA	-1	1	NA	NA	1	1	-1	-1	NA	1	-1	NA	-1	-1	NA
100	0.183530027	1	1	NA	NA	NA	NA	-1	NA	NA	NA	NA	1	-1	NA	NA	NA	NA	NA	NA	NA	-1	NA	NA	NA	-1	NA	1	NA	NA	NA	NA	1	NA	NA	NA	1	-1	1	1	NA	NA	1	NA	0	NA	NA	-1	NA
101	0.232544866	NA	-1	NA	NA	NA	NA	NA	NA	NA	NA	NA	NA	NA	NA	NA	NA	1	NA	NA	NA	NA	NA	-1	NA	1	NA	NA	NA	NA	NA	NA	NA	NA	NA	NA	NA	NA	1	1	NA	NA	NA	NA	NA	NA	NA	NA	1
102	-0.094819045	NA	-1	1	NA	0	0	NA	NA	NA	-1	1	1	-1	NA	NA	1	NA	0	-1	NA	-1	-1	-1	1	NA	NA	NA	-1	NA	-1	-1	NA	-1	NA	NA	NA	-1	1	1	NA	NA	NA	-1	0	1	NA	NA	1
103	0.056439699	1	0	1	0	0	-1	1	1	0	1	-1	-1	1	1	-1	0	1	0	1	1	1	1	1	0	0	1	NA	0	1	0	1	NA	NA	-1	0	-1	0	-1	1	1	-1	NA	1	NA	0	-1	-1	1
104	0.056439699	1	1	NA	NA	NA	-1	NA	-1	NA	-1	1	-1	0	NA	NA	-1	NA	-1	-1	1	1	NA	-1	NA	1	-1	NA	0	0	NA	NA	-1	NA	NA	-1	-1	1	-1	NA	NA	NA	NA	NA	-1	NA	NA	NA	NA
105	0.14041321	NA	NA	-1	1	1	NA	1	NA	NA	NA	NA	NA	NA	NA	NA	NA	NA	0	NA	NA	-1	NA	-1	1	NA	NA	NA	NA	1	1	-1	NA	NA	NA	NA	-1	NA	NA	NA	-1	NA	-1	1	0	-1	NA	NA	1
106	-0.102620814	NA	NA	NA	1	NA	NA	NA	NA	NA	-1	NA	NA	NA	NA	NA	NA	NA	NA	NA	NA	NA	NA	NA	NA	NA	NA	NA	1	NA	NA	NA	NA	NA	NA	NA	NA	NA	NA	NA	NA	NA	-1	NA	NA	NA	NA	NA	NA
107	0.045301693	0	1	-1	-1	NA	NA	NA	-1	-1	NA	NA	-1	NA	-1	NA	NA	NA	NA	-1	1	1	NA	NA	1	-1	NA	NA	NA	NA	NA	NA	-1	NA	1	-1	-1	NA	1	1	-1	1	NA	-1	-1	-1	NA	-1	NA
108	0.170793472	NA	1	NA	NA	NA	NA	NA	NA	NA	NA	NA	NA	NA	NA	-1	NA	NA	NA	NA	NA	1	NA	NA	NA	NA	1	NA	NA	0	NA	NA	NA	-1	NA	NA	NA	NA	NA	NA	NA	NA	NA	NA	-1	NA	1	NA	NA
109	0.273219469	NA	1	1	NA	-1	NA	NA	NA	0	1	-1	-1	NA	1	-1	-1	NA	NA	1	NA	0	NA	NA	1	NA	NA	NA	NA	NA	NA	NA	NA	NA	NA	NA	-1	-1	1	1	-1	1	-1	-1	-1	NA	NA	NA	-1
110	0.003210632	NA	1	1	-1	-1	0	1	-1	-1	-1	1	1	-1	1	0	-1	NA	-1	0	1	-1	1	-1	0	-1	0	NA	1	0	0	-1	0	NA	1	1	1	0	0	1	-1	NA	0	NA	0	-1	NA	0	0
111	-0.1885057	NA	NA	-1	1	-1	0	1	NA	-1	NA	NA	-1	NA	-1	NA	-1	NA	NA	NA	1	NA	NA	-1	NA	NA	NA	NA	-1	1	NA	NA	NA	NA	NA	-1	NA	-1	1	NA	-1	-1	-1	NA	NA	NA	NA	1	NA
112	0.274180801	-1	1	-1	NA	1	NA	NA	NA	NA	NA	-1	-1	-1	1	1	NA	1	0	NA	1	0	1	-1	-1	NA	-1	NA	NA	NA	NA	-1	1	-1	0	1	NA	-1	1	1	NA	NA	-1	NA	0	NA	NA	NA	1
113	-0.507465282	NA	0	-1	-1	NA	-1	NA	-1	-1	0	1	-1	-1	NA	0	1	NA	-1	-1	NA	1	1	-1	NA	-1	0	NA	0	-1	NA	NA	1	NA	-1	NA	-1	0	NA	NA	NA	NA	0	-1	1	0	NA	-1	NA
114	0.1491906	-1	0	1	0	0	-1	NA	NA	-1	-1	1	-1	1	0	NA	-1	1	NA	NA	NA	1	-1	1	1	-1	1	NA	1	1	NA	-1	1	NA	-1	0	1	NA	NA	1	1	-1	NA	NA	-1	NA	1	0	0
115	0.214737203	NA	1	NA	NA	NA	NA	NA	NA	NA	NA	NA	NA	0	NA	NA	NA	NA	-1	NA	NA	1	NA	NA	NA	NA	1	NA	NA	NA	NA	NA	NA	NA	NA	NA	NA	NA	NA	NA	NA	NA	NA	-1	-1	NA	NA	NA	NA
116	0.160328607	NA	1	NA	NA	NA	NA	NA	NA	0	NA	NA	-1	NA	NA	NA	NA	NA	-1	-1	NA	1	NA	NA	1	NA	NA	NA	NA	1	NA	NA	NA	NA	NA	NA	NA	-1	-1	NA	NA	NA	NA	NA	NA	NA	1	NA	-1
117	0.328589397	NA	NA	NA	NA	NA	NA	NA	NA	NA	NA	-1	-1	NA	NA	NA	NA	NA	NA	NA	NA	NA	1	NA	0	NA	NA	NA	1	NA	NA	NA	NA	NA	-1	NA	-1	NA	NA	1	NA	NA	NA	NA	NA	NA	NA	NA	NA
118	0.274180801	NA	NA	NA	NA	NA	NA	NA	NA	NA	NA	1	NA	NA	NA	NA	NA	NA	-1	NA	NA	NA	NA	NA	NA	NA	NA	NA	NA	NA	NA	NA	-1	NA	NA	NA	NA	NA	NA	NA	NA	NA	NA	NA	1	NA	NA	NA	NA
119	0.354304471	-1	1	-1	NA	1	NA	NA	NA	-1	NA	-1	-1	NA	NA	1	NA	-1	-1	1	-1	1	NA	NA	NA	-1	NA	NA	NA	-1	NA	-1	1	-1	NA	NA	NA	-1	NA	NA	NA	NA	NA	NA	NA	NA	NA	NA	NA
120	-0.178542414	NA	1	-1	NA	NA	NA	1	NA	NA	1	NA	-1	NA	NA	NA	1	NA	NA	-1	1	NA	-1	-1	NA	1	NA	NA	NA	NA	NA	1	NA	NA	NA	NA	NA	NA	NA	1	NA	NA	-1	NA	NA	1	NA	NA	NA
121	0.232544866	NA	NA	NA	NA	NA	NA	NA	NA	NA	NA	NA	NA	NA	NA	NA	NA	NA	NA	NA	1	1	NA	NA	NA	NA	1	NA	NA	NA	NA	NA	NA	NA	NA	NA	NA	NA	NA	NA	NA	NA	NA	NA	NA	NA	NA	NA	NA
122	0.280283806	NA	1	NA	1	NA	NA	1	NA	-1	NA	NA	1	NA	NA	NA	NA	1	NA	1	NA	NA	NA	NA	NA	-1	NA	NA	NA	NA	NA	NA	NA	NA	NA	NA	-1	-1	NA	1	NA	NA	NA	NA	NA	NA	NA	NA	NA
123	0.473516466	NA	1	1	NA	NA	NA	NA	NA	-1	1	1	-1	NA	NA	NA	NA	NA	-1	NA	NA	NA	NA	NA	NA	-1	NA	NA	NA	-1	NA	-1	NA	NA	NA	NA	1	1	NA	1	NA	NA	NA	NA	0	NA	NA	NA	-1
124	0.183530027	NA	NA	-1	1	1	1	NA	NA	NA	NA	1	-1	NA	NA	-1	NA	NA	NA	NA	1	NA	-1	-1	NA	NA	NA	NA	1	NA	-1	1	NA	NA	NA	1	NA	-1	-1	NA	NA	NA	-1	NA	NA	-1	NA	1	NA
125	0.1491906	NA	NA	-1	1	NA	NA	NA	-1	-1	NA	-1	-1	NA	NA	NA	1	NA	NA	NA	1	1	-1	1	NA	NA	1	NA	NA	NA	1	1	NA	NA	NA	1	-1	-1	1	1	1	NA	NA	NA	-1	-1	1	NA	NA
126	-0.614024617	NA	1	NA	-1	NA	-1	NA	-1	-1	NA	1	-1	NA	NA	-1	NA	NA	NA	NA	NA	-1	NA	NA	NA	-1	NA	-1	1	NA	NA	NA	0	NA	1	-1	0	-1	NA	NA	1	NA	NA	NA	NA	0	NA	NA	0
127	0.254584892	NA	1	-1	NA	NA	NA	1	NA	NA	NA	1	-1	NA	NA	-1	NA	NA	NA	NA	NA	NA	NA	NA	NA	1	NA	NA	1	NA	NA	1	1	-1	NA	NA	NA	-1	-1	NA	NA	NA	NA	NA	-1	NA	NA	NA	NA
128	0.210504839	1	NA	-1	-1	1	NA	NA	NA	NA	-1	-1	-1	NA	NA	NA	NA	NA	NA	NA	NA	1	-1	-1	NA	NA	NA	NA	NA	1	NA	NA	NA	NA	-1	NA	NA	1	NA	NA	NA	NA	NA	NA	-1	NA	NA	NA	NA
129	-0.303532614	NA	0	-1	NA	NA	NA	1	NA	NA	NA	NA	-1	NA	1	NA	NA	NA	NA	NA	1	NA	-1	-1	1	NA	-1	-1	NA	NA	-1	NA	NA	NA	NA	NA	NA	NA	-1	1	NA	NA	NA	NA	-1	NA	NA	1	NA
130	0.110848296	-1	0	-1	NA	NA	NA	NA	NA	NA	1	NA	-1	-1	NA	NA	NA	NA	1	NA	1	-1	1	NA	0	NA	NA	1	1	-1	NA	NA	NA	1	NA	1	NA	NA	NA	1	NA	NA	NA	NA	NA	1	NA	-1	NA
131	0.240346635	1	NA	1	NA	NA	NA	NA	NA	-1	NA	NA	-1	NA	NA	NA	NA	NA	NA	NA	NA	NA	NA	NA	NA	NA	NA	NA	NA	NA	NA	NA	NA	NA	NA	NA	NA	NA	NA	1	NA	NA	NA	NA	NA	NA	NA	NA	NA
132	0.156555215	-1	1	NA	1	-1	NA	NA	NA	-1	NA	1	NA	NA	NA	1	NA	1	-1	-1	NA	1	1	NA	NA	1	NA	NA	-1	NA	NA	NA	1	NA	-1	NA	NA	NA	NA	1	1	1	-1	-1	NA	-1	NA	-1	NA
133	0.210504839	NA	1	NA	NA	NA	NA	NA	-1	1	NA	NA	NA	NA	NA	NA	NA	-1	-1	NA	NA	1	NA	NA	NA	NA	NA	NA	NA	NA	NA	NA	-1	NA	NA	NA	NA	-1	NA	NA	NA	NA	NA	NA	NA	NA	1	NA	NA
134	0.121986302	1	1	1	0	1	-1	1	NA	-1	0	1	-1	-1	1	-1	-1	NA	1	NA	1	-1	0	-1	-1	1	1	NA	1	1	0	-1	NA	-1	1	-1	-1	0	-1	1	-1	1	-1	NA	0	-1	0	-1	NA
135	0.156555215	NA	1	NA	-1	NA	NA	-1	NA	NA	-1	1	-1	-1	1	NA	NA	NA	0	0	NA	NA	NA	-1	NA	NA	NA	NA	NA	1	-1	-1	NA	-1	1	-1	NA	0	NA	1	NA	NA	NA	NA	-1	NA	-1	NA	NA
136	0.176394898	NA	1	NA	1	NA	NA	NA	NA	NA	1	NA	-1	NA	NA	NA	NA	1	NA	NA	NA	1	NA	NA	NA	NA	1	1	NA	NA	NA	1	1	NA	-1	1	-1	NA	NA	NA	NA	NA	NA	-1	NA	-1	NA	-1	1
137	0.045301693	-1	NA	-1	NA	NA	NA	NA	NA	NA	NA	NA	NA	NA	NA	NA	NA	NA	1	NA	NA	NA	NA	NA	NA	NA	NA	NA	NA	NA	NA	NA	NA	NA	NA	NA	NA	NA	NA	NA	NA	NA	NA	NA	NA	NA	NA	NA	NA
138	-0.047449208	-1	NA	-1	1	NA	NA	1	-1	-1	1	1	-1	NA	1	-1	NA	NA	NA	NA	1	1	-1	1	NA	NA	NA	NA	1	NA	NA	NA	NA	NA	NA	NA	NA	1	1	NA	NA	NA	NA	NA	NA	NA	NA	NA	NA
139	0.21980831	NA	NA	1	-1	NA	NA	NA	NA	-1	-1	1	-1	NA	1	-1	-1	1	-1	NA	-1	1	1	-1	-1	0	1	NA	0	NA	-1	NA	-1	-1	-1	1	-1	0	1	-1	1	NA	1	1	-1	NA	1	1	0
140	0.21980831	NA	NA	NA	NA	NA	NA	NA	NA	NA	NA	NA	NA	NA	NA	NA	NA	NA	NA	NA	NA	NA	NA	NA	NA	NA	NA	NA	NA	NA	NA	NA	NA	NA	NA	NA	NA	NA	NA	NA	NA	NA	NA	NA	NA	NA	NA	NA	NA
141	0.121778633	NA	1	NA	NA	NA	NA	NA	NA	-1	NA	NA	-1	NA	1	1	NA	NA	-1	NA	NA	1	-1	NA	NA	NA	NA	NA	-1	-1	NA	NA	-1	-1	0	0	NA	-1	NA	1	NA	NA	NA	NA	NA	-1	NA	-1	NA
142	-0.112995811	NA	NA	NA	NA	NA	NA	1	NA	NA	NA	NA	NA	NA	NA	NA	NA	NA	NA	1	NA	NA	NA	NA	1	NA	NA	NA	NA	NA	NA	NA	NA	NA	NA	NA	NA	NA	NA	1	NA	NA	NA	NA	-1	NA	NA	NA	NA
143	0.287457726	NA	NA	-1	NA	1	NA	NA	-1	1	-1	-1	-1	-1	NA	1	0	NA	-1	NA	NA	1	NA	NA	NA	NA	NA	1	NA	NA	-1	-1	NA	NA	NA	NA	NA	NA	1	1	NA	-1	-1	NA	-1	-1	NA	NA	NA
144	-0.053552213	NA	NA	-1	NA	NA	NA	NA	NA	0	NA	-1	-1	NA	-1	-1	NA	NA	NA	NA	1	1	NA	-1	1	NA	NA	NA	1	NA	0	-1	-1	NA	NA	-1	-1	-1	1	1	1	NA	NA	-1	-1	NA	NA	-1	NA
145	0.104745291	1	NA	-1	0	-1	1	NA	NA	0	NA	-1	-1	-1	NA	NA	0	NA	-1	NA	1	1	NA	1	-1	0	-1	1	1	NA	NA	-1	NA	NA	NA	NA	NA	NA	NA	1	NA	NA	-1	-1	-1	NA	NA	NA	1
146	-0.047449208	NA	1	NA	NA	NA	NA	NA	1	NA	1	NA	NA	NA	-1	NA	NA	NA	NA	NA	NA	NA	NA	NA	NA	NA	NA	NA	NA	-1	NA	NA	1	NA	-1	NA	NA	NA	NA	NA	NA	NA	NA	NA	NA	NA	NA	-1	NA
147	-0.26519031	NA	NA	NA	NA	NA	NA	NA	1	NA	NA	NA	-1	NA	NA	NA	NA	NA	NA	NA	NA	1	NA	NA	NA	0	NA	NA	NA	NA	1	NA	NA	NA	1	-1	NA	NA	NA	NA	NA	NA	NA	NA	NA	-1	NA	NA	NA
148	-0.02024491	NA	1	NA	NA	NA	NA	NA	NA	NA	NA	NA	-1	NA	NA	NA	NA	1	NA	1	-1	NA	NA	NA	NA	NA	NA	NA	NA	NA	1	NA	NA	1	NA	-1	NA	-1	NA	NA	NA	1	NA	NA	NA	NA	NA	NA	1
149	-0.140200109	-1	1	-1	NA	1	NA	1	1	1	-1	1	-1	1	NA	NA	NA	1	-1	1	1	1	-1	NA	1	-1	0	-1	NA	-1	NA	NA	NA	NA	NA	1	NA	NA	NA	1	-1	-1	NA	NA	1	NA	-1	-1	1
150	-0.045804206	NA	NA	NA	NA	NA	NA	NA	NA	NA	NA	NA	NA	NA	NA	NA	NA	NA	1	NA	NA	NA	NA	NA	NA	NA	NA	NA	NA	NA	NA	NA	NA	-1	NA	-1	NA	NA	NA	1	NA	NA	NA	NA	NA	NA	NA	NA	NA
151	-0.26519031	NA	1	-1	NA	NA	NA	NA	NA	NA	NA	NA	-1	NA	NA	NA	NA	NA	NA	NA	NA	NA	NA	NA	NA	NA	-1	NA	NA	NA	NA	NA	NA	-1	NA	NA	NA	NA	NA	1	NA	NA	NA	NA	NA	NA	NA	NA	NA
152	0.072763795	NA	NA	NA	NA	NA	NA	1	NA	NA	NA	1	NA	NA	NA	NA	NA	NA	1	NA	NA	1	NA	NA	NA	NA	NA	NA	NA	NA	NA	NA	NA	NA	NA	NA	NA	1	1	1	NA	NA	-1	1	-1	NA	NA	NA	NA
153	-0.292394608	NA	NA	NA	NA	1	NA	NA	NA	1	NA	-1	-1	NA	NA	NA	NA	NA	NA	1	NA	1	NA	-1	NA	NA	NA	NA	NA	NA	NA	NA	1	NA	NA	NA	NA	NA	NA	1	NA	NA	NA	-1	NA	NA	NA	NA	NA
154	-0.161301402	-1	1	NA	NA	NA	-1	NA	NA	NA	NA	NA	NA	NA	NA	NA	NA	NA	NA	NA	NA	1	NA	NA	NA	NA	1	NA	NA	NA	NA	NA	NA	NA	NA	1	NA	NA	NA	NA	NA	NA	NA	NA	NA	NA	NA	NA	NA
155	0.254584892	NA	1	-1	1	1	NA	1	NA	-1	-1	-1	-1	NA	1	1	-1	NA	-1	0	-1	-1	NA	NA	NA	NA	1	NA	-1	-1	NA	NA	1	NA	NA	NA	-1	-1	NA	1	0	0	NA	NA	-1	NA	NA	-1	NA
156	0.191393186	NA	NA	NA	NA	NA	NA	NA	NA	NA	NA	NA	-1	NA	NA	NA	NA	NA	NA	1	NA	NA	1	NA	NA	1	NA	NA	NA	NA	NA	NA	-1	NA	NA	NA	NA	NA	NA	1	NA	1	NA	NA	-1	NA	NA	NA	NA
157	0.104745291	NA	1	-1	1	1	NA	NA	NA	NA	NA	-1	-1	1	NA	1	NA	NA	-1	NA	NA	NA	1	NA	NA	NA	NA	-1	NA	NA	NA	NA	NA	1	NA	1	NA	NA	NA	NA	NA	1	NA	1	-1	NA	NA	NA	NA
158	0.121986302	NA	NA	NA	NA	NA	NA	NA	NA	NA	NA	NA	NA	NA	NA	-1	NA	NA	NA	NA	NA	NA	NA	1	NA	NA	NA	NA	NA	NA	NA	NA	NA	NA	NA	NA	NA	NA	NA	NA	NA	NA	NA	NA	-1	NA	NA	NA	NA
159	0.131949589	NA	1	-1	NA	NA	1	1	-1	1	1	-1	-1	-1	NA	-1	-1	1	-1	NA	1	1	-1	-1	1	1	NA	NA	1	1	-1	-1	1	0	-1	NA	1	1	1	0	NA	-1	-1	-1	-1	NA	NA	NA	NA
160	0.235838496	-1	1	-1	NA	NA	1	NA	NA	0	1	-1	-1	NA	1	0	0	1	-1	NA	NA	1	1	-1	NA	-1	1	1	0	NA	NA	NA	1	-1	1	1	-1	0	NA	1	1	1	NA	NA	-1	-1	1	NA	NA
161	0.072763795	NA	NA	NA	1	NA	NA	NA	NA	NA	1	-1	NA	NA	NA	NA	NA	NA	1	NA	NA	NA	NA	NA	NA	NA	NA	NA	NA	NA	NA	NA	NA	NA	NA	NA	NA	NA	NA	1	NA	NA	NA	NA	-1	NA	NA	NA	NA
162	0.156555215	NA	NA	NA	NA	NA	NA	NA	NA	NA	NA	-1	NA	NA	NA	NA	NA	NA	NA	NA	NA	NA	NA	NA	NA	NA	NA	NA	NA	NA	1	NA	NA	NA	NA	NA	NA	NA	NA	1	NA	NA	NA	NA	NA	NA	-1	NA	NA
163	0.045301693	NA	1	NA	NA	NA	NA	NA	NA	NA	1	-1	-1	-1	NA	NA	NA	NA	NA	NA	NA	1	NA	-1	NA	NA	-1	-1	1	NA	NA	-1	NA	NA	NA	NA	-1	NA	NA	-1	NA	-1	0	NA	-1	NA	NA	NA	NA
164	-0.068550501	NA	NA	NA	NA	NA	NA	NA	NA	NA	-1	-1	-1	NA	NA	NA	NA	NA	-1	1	1	NA	NA	NA	1	NA	NA	NA	NA	NA	NA	NA	NA	NA	NA	NA	NA	NA	NA	1	-1	NA	NA	NA	-1	NA	1	NA	-1
165	0.099738607	NA	1	-1	NA	0	-1	NA	1	-1	-1	1	-1	1	0	NA	-1	NA	-1	0	1	1	0	NA	NA	1	1	1	1	1	-1	-1	NA	NA	-1	1	1	NA	NA	1	0	NA	1	NA	-1	-1	0	-1	1
166	-0.085791513	NA	1	NA	NA	NA	NA	NA	NA	NA	NA	NA	NA	NA	NA	NA	NA	NA	NA	NA	NA	1	NA	-1	NA	NA	NA	NA	NA	1	NA	NA	NA	NA	NA	NA	NA	NA	NA	1	NA	NA	1	NA	NA	NA	NA	NA	NA
167	0.131949589	NA	1	NA	1	NA	NA	1	NA	-1	NA	NA	-1	NA	1	NA	NA	NA	NA	NA	NA	-1	NA	1	NA	1	NA	1	NA	1	NA	NA	NA	NA	NA	-1	-1	NA	NA	1	NA	NA	NA	NA	-1	NA	NA	NA	1
168	-0.161301402	NA	1	NA	NA	NA	NA	NA	1	NA	NA	NA	NA	NA	NA	NA	NA	NA	NA	NA	NA	1	NA	NA	NA	NA	NA	NA	NA	NA	NA	NA	NA	NA	NA	NA	-1	NA	NA	1	NA	NA	NA	NA	-1	NA	NA	NA	NA
169	-0.161301402	NA	NA	NA	-1	NA	NA	1	NA	NA	NA	NA	-1	0	1	NA	-1	NA	1	NA	NA	1	NA	-1	NA	NA	NA	NA	1	-1	1	NA	NA	NA	-1	1	NA	NA	NA	1	-1	NA	1	NA	NA	1	NA	-1	1
170	0.072763795	-1	1	-1	NA	NA	-1	1	NA	-1	NA	NA	-1	NA	-1	NA	NA	1	NA	-1	1	1	1	-1	-1	NA	1	NA	NA	1	NA	-1	1	-1	-1	0	1	NA	0	1	0	NA	NA	-1	-1	NA	1	NA	NA
171	0.205570053	1	1	NA	NA	1	0	NA	NA	NA	NA	-1	1	-1	NA	1	NA	1	-1	-1	1	1	NA	NA	NA	-1	NA	NA	0	-1	NA	NA	NA	NA	-1	0	1	NA	1	1	1	NA	-1	-1	0	NA	NA	NA	-1
172	0.170291893	-1	1	-1	NA	1	NA	NA	NA	NA	NA	NA	-1	NA	1	NA	NA	NA	-1	0	NA	1	NA	NA	-1	NA	NA	NA	1	1	1	NA	NA	-1	NA	-1	NA	-1	NA	1	NA	0	NA	-1	-1	1	1	NA	NA
173	0.241941501	NA	1	-1	-1	NA	NA	NA	NA	NA	NA	1	-1	-1	1	1	NA	1	-1	-1	1	NA	1	-1	-1	NA	0	NA	NA	NA	-1	1	NA	-1	1	1	NA	1	NA	1	NA	-1	1	NA	-1	NA	1	-1	NA
174	0.083643998	NA	NA	-1	NA	1	NA	1	1	NA	NA	1	NA	1	NA	NA	NA	1	1	NA	NA	1	NA	NA	NA	1	NA	NA	-1	1	NA	NA	NA	NA	-1	-1	-1	-1	NA	1	NA	NA	NA	-1	-1	1	NA	NA	NA
175	-0.068550501	1	1	NA	1	NA	NA	NA	1	-1	1	1	-1	NA	NA	NA	1	NA	-1	NA	NA	1	NA	NA	NA	-1	1	1	1	1	NA	NA	1	-1	NA	NA	NA	NA	-1	1	NA	NA	1	NA	-1	-1	NA	NA	NA
176	0.210504839	-1	NA	-1	NA	NA	-1	NA	-1	NA	1	NA	-1	NA	NA	NA	-1	NA	0	-1	NA	0	-1	NA	NA	NA	NA	1	NA	NA	NA	NA	1	NA	NA	NA	NA	NA	NA	1	NA	NA	NA	NA	-1	NA	1	NA	1
177	0.148753446	NA	1	-1	0	NA	1	1	1	-1	-1	1	-1	1	NA	-1	0	NA	1	0	1	1	0	NA	1	0	NA	0	1	0	-1	-1	-1	-1	1	0	-1	1	NA	0	-1	1	NA	0	-1	1	0	0	1
178	0.254584892	NA	NA	1	-1	1	NA	NA	NA	NA	NA	NA	-1	NA	1	-1	1	NA	NA	-1	1	NA	-1	-1	NA	NA	NA	1	1	NA	0	1	NA	NA	-1	NA	-1	NA	NA	NA	NA	NA	-1	NA	NA	-1	NA	1	NA
179	-0.011027625	-1	1	-1	-1	-1	NA	-1	-1	-1	-1	NA	-1	1	-1	NA	0	1	-1	0	NA	0	1	-1	NA	-1	-1	1	1	0	0	NA	-1	-1	NA	-1	1	0	NA	NA	1	NA	0	NA	-1	0	0	0	-1
180	-0.009106903	-1	0	NA	NA	NA	-1	NA	NA	NA	NA	1	NA	NA	1	NA	-1	1	NA	NA	NA	1	NA	-1	NA	NA	NA	NA	NA	-1	NA	NA	NA	-1	NA	1	NA	-1	NA	1	NA	NA	NA	NA	NA	NA	-1	-1	NA
181	0.056439699	NA	1	NA	NA	-1	NA	NA	NA	NA	NA	NA	-1	NA	NA	NA	NA	NA	NA	NA	NA	NA	NA	NA	NA	NA	NA	NA	NA	NA	-1	NA	NA	NA	NA	1	NA	NA	NA	1	NA	NA	NA	NA	NA	NA	NA	NA	NA
182	0.039198688	NA	NA	-1	NA	1	NA	NA	-1	NA	NA	NA	-1	NA	NA	NA	NA	NA	NA	NA	NA	1	NA	-1	NA	NA	NA	NA	NA	NA	1	NA	NA	NA	NA	NA	NA	NA	NA	1	NA	NA	NA	NA	-1	NA	NA	NA	-1
183	0.254584892	NA	NA	NA	NA	NA	NA	NA	NA	NA	1	NA	NA	NA	NA	-1	1	NA	NA	NA	NA	NA	NA	NA	NA	NA	-1	NA	1	NA	NA	NA	NA	NA	NA	1	NA	NA	NA	1	NA	NA	NA	1	-1	NA	NA	NA	NA
184	0.018097395	NA	1	-1	-1	1	1	NA	NA	-1	NA	1	-1	NA	1	NA	-1	NA	NA	NA	1	1	-1	-1	NA	NA	NA	-1	0	1	-1	-1	NA	0	-1	0	-1	1	0	1	1	1	NA	0	0	NA	0	-1	-1
185	0.056439699	NA	NA	NA	NA	NA	NA	NA	NA	NA	NA	NA	-1	NA	NA	-1	1	NA	-1	NA	1	1	1	NA	NA	NA	NA	NA	1	NA	NA	NA	NA	-1	-1	NA	NA	NA	NA	1	NA	NA	NA	NA	-1	NA	1	NA	0
186	0.083643998	NA	NA	-1	NA	NA	NA	-1	NA	1	-1	NA	1	NA	NA	-1	NA	NA	NA	NA	NA	1	NA	1	1	-1	NA	NA	NA	NA	-1	1	NA	NA	NA	NA	NA	0	1	NA	NA	NA	NA	1	NA	-1	NA	1	NA
187	0.121778633	NA	1	-1	1	NA	0	-1	1	-1	-1	0	-1	-1	-1	0	1	-1	-1	1	1	1	1	-1	NA	0	0	0	1	1	1	1	-1	NA	0	0	-1	0	0	1	0	NA	NA	0	-1	NA	1	0	1
188	0.156555215	-1	1	NA	-1	NA	NA	NA	NA	NA	0	1	1	NA	NA	-1	0	1	-1	-1	NA	1	1	-1	1	-1	NA	-1	NA	NA	NA	1	1	1	-1	-1	NA	NA	-1	1	NA	1	NA	NA	-1	NA	NA	NA	NA
189	0.077540992	NA	1	NA	NA	NA	NA	NA	NA	NA	1	1	0	NA	NA	NA	NA	NA	NA	NA	NA	1	NA	NA	NA	NA	1	-1	NA	NA	NA	NA	NA	NA	NA	-1	NA	NA	NA	NA	NA	NA	NA	NA	-1	NA	-1	NA	NA
190	0.170291893	NA	NA	NA	NA	NA	NA	1	NA	NA	NA	NA	NA	NA	NA	NA	NA	NA	NA	NA	NA	NA	NA	-1	NA	NA	NA	NA	NA	NA	NA	NA	NA	-1	NA	NA	NA	NA	NA	NA	NA	NA	NA	NA	NA	NA	NA	NA	NA
191	0.197496191	1	NA	-1	NA	NA	NA	NA	NA	NA	NA	NA	-1	-1	NA	-1	NA	NA	-1	NA	NA	0	1	NA	1	NA	NA	-1	1	NA	NA	NA	NA	NA	NA	1	NA	NA	-1	NA	NA	NA	-1	-1	-1	1	NA	-1	NA
192	0.110848296	1	NA	-1	NA	NA	NA	NA	NA	NA	1	NA	-1	-1	NA	NA	-1	NA	-1	NA	NA	1	1	-1	NA	NA	NA	NA	NA	1	NA	NA	NA	NA	NA	NA	NA	-1	NA	NA	1	1	-1	-1	-1	1	NA	NA	NA
193	0.205570053	NA	1	NA	NA	NA	NA	NA	NA	NA	NA	NA	NA	NA	-1	NA	NA	NA	NA	NA	NA	1	NA	NA	1	1	1	NA	NA	NA	NA	1	NA	-1	NA	1	NA	NA	1	1	NA	NA	NA	NA	-1	NA	NA	NA	NA
194	0.064962026	1	NA	-1	NA	NA	NA	NA	-1	NA	-1	1	NA	NA	NA	NA	NA	NA	-1	1	NA	NA	-1	NA	NA	NA	NA	NA	1	-1	NA	-1	NA	-1	NA	1	NA	NA	-1	1	NA	NA	NA	NA	-1	NA	NA	NA	NA
195	-0.43462582	NA	NA	NA	NA	NA	-1	NA	NA	NA	NA	NA	-1	NA	NA	-1	NA	NA	NA	NA	NA	NA	NA	-1	NA	NA	NA	NA	NA	NA	NA	NA	NA	1	NA	-1	NA	NA	NA	1	NA	NA	NA	NA	-1	NA	NA	NA	NA
196	-0.325234368	NA	1	1	1	NA	NA	NA	NA	NA	1	1	-1	1	NA	NA	1	NA	NA	0	NA	-1	-1	NA	0	-1	NA	NA	NA	NA	NA	1	NA	-1	NA	NA	NA	NA	1	1	-1	1	-1	1	1	NA	1	NA	NA
197	-0.648185445	NA	NA	NA	NA	NA	NA	NA	NA	NA	NA	NA	-1	NA	NA	NA	NA	NA	-1	NA	NA	1	1	NA	NA	1	1	-1	-1	NA	NA	NA	-1	NA	NA	NA	NA	NA	NA	1	NA	NA	NA	NA	NA	NA	NA	NA	-1
198	-0.150346457	1	0	1	NA	-1	NA	1	1	-1	1	1	-1	-1	1	1	1	0	-1	1	1	-1	NA	1	-1	1	-1	1	NA	1	-1	1	-1	1	-1	0	NA	1	0	NA	-1	1	-1	NA	1	-1	NA	NA	0
199	-0.204104367	NA	NA	NA	NA	NA	0	NA	-1	NA	NA	NA	-1	NA	-1	NA	NA	-1	-1	NA	1	1	NA	-1	NA	NA	-1	1	-1	NA	NA	NA	NA	NA	-1	NA	NA	1	-1	-1	NA	NA	-1	NA	NA	NA	NA	NA	-1
200	-0.233910877	NA	1	NA	NA	NA	NA	NA	1	-1	NA	NA	1	NA	NA	NA	NA	NA	-1	NA	NA	NA	-1	NA	1	NA	NA	NA	NA	-1	NA	NA	NA	NA	NA	NA	NA	NA	NA	NA	1	1	NA	NA	NA	NA	NA	NA	-1
201	-0.291761511	NA	0	1	NA	NA	NA	NA	NA	NA	NA	NA	-1	NA	NA	NA	NA	NA	1	NA	NA	1	NA	NA	0	NA	NA	NA	-1	NA	NA	NA	-1	NA	-1	-1	1	NA	1	-1	NA	NA	-1	NA	NA	0	NA	NA	1
202	-0.182639277	-1	1	1	0	-1	-1	NA	1	-1	NA	NA	1	NA	NA	0	-1	1	0	0	NA	NA	1	NA	1	-1	1	-1	0	NA	0	NA	-1	0	0	1	0	1	1	-1	1	NA	1	NA	NA	NA	-1	0	NA
203	-0.493045966	-1	NA	-1	-1	NA	1	1	NA	-1	-1	1	-1	-1	NA	-1	0	1	0	NA	1	1	1	NA	-1	1	-1	1	1	1	-1	-1	-1	0	-1	0	0	NA	NA	NA	-1	-1	-1	-1	-1	-1	-1	-1	1
204	-0.154597995	NA	NA	NA	NA	NA	-1	NA	NA	NA	NA	NA	NA	NA	NA	-1	NA	NA	NA	NA	NA	1	NA	NA	NA	-1	NA	NA	NA	NA	NA	NA	NA	NA	NA	NA	NA	NA	NA	NA	NA	NA	NA	NA	NA	NA	NA	NA	NA
205	0.073710734	NA	NA	-1	NA	NA	NA	-1	NA	NA	0	NA	1	NA	NA	NA	NA	NA	1	-1	1	0	NA	-1	-1	1	NA	-1	-1	NA	-1	NA	NA	-1	NA	0	1	1	1	NA	-1	1	NA	-1	NA	NA	-1	NA	1
206	-0.091187619	0	1	-1	NA	NA	-1	0	NA	0	0	NA	-1	-1	NA	NA	1	1	1	NA	NA	0	NA	-1	0	1	1	-1	0	NA	1	-1	1	-1	NA	1	0	NA	0	NA	0	1	1	0	NA	NA	NA	1	-1
207	-0.367365485	NA	1	-1	NA	NA	NA	1	1	0	-1	NA	-1	-1	-1	1	0	1	-1	NA	NA	1	1	-1	-1	NA	1	NA	NA	1	NA	NA	-1	0	NA	-1	1	NA	NA	1	NA	1	0	-1	NA	0	-1	NA	0
208	-0.44666104	-1	NA	NA	NA	NA	NA	NA	NA	NA	NA	NA	NA	NA	NA	1	-1	NA	-1	NA	NA	1	NA	-1	NA	NA	-1	NA	NA	NA	-1	NA	NA	NA	NA	1	NA	NA	-1	1	NA	NA	NA	-1	NA	NA	NA	NA	NA
209	-0.491619203	NA	1	1	-1	NA	1	NA	NA	NA	NA	1	-1	NA	NA	-1	1	NA	-1	NA	NA	0	NA	NA	NA	NA	-1	NA	NA	NA	NA	NA	NA	-1	NA	NA	NA	NA	1	1	NA	-1	NA	-1	-1	-1	NA	NA	1
210	-0.059022965	-1	1	-1	NA	NA	NA	NA	-1	-1	0	NA	-1	NA	-1	-1	NA	1	-1	-1	NA	1	-1	-1	1	0	NA	NA	0	1	NA	NA	NA	0	NA	NA	1	NA	NA	NA	NA	1	NA	0	-1	-1	1	-1	-1
211	-0.269279612	NA	0	-1	NA	NA	NA	NA	-1	-1	NA	NA	-1	0	NA	NA	-1	1	-1	-1	NA	1	-1	NA	1	NA	NA	0	0	1	NA	NA	NA	-1	0	NA	NA	NA	NA	NA	0	1	NA	-1	-1	NA	1	NA	NA
212	-0.347693239	NA	1	-1	0	1	-1	1	-1	-1	-1	NA	-1	-1	1	0	0	0	0	-1	1	1	1	-1	-1	1	0	-1	0	1	-1	NA	1	1	-1	0	NA	NA	NA	NA	NA	1	NA	-1	-1	NA	0	0	NA
213	-0.509501281	NA	1	-1	NA	NA	1	NA	NA	NA	NA	NA	-1	NA	NA	-1	NA	NA	-1	NA	NA	1	0	NA	1	-1	-1	NA	NA	NA	NA	NA	NA	NA	1	NA	NA	NA	-1	1	NA	NA	NA	1	1	NA	-1	NA	NA
214	-0.729530965	-1	1	-1	NA	NA	1	0	NA	NA	NA	NA	-1	-1	0	-1	-1	1	-1	NA	NA	1	0	-1	NA	NA	0	-1	1	0	NA	-1	NA	-1	NA	NA	1	-1	1	1	NA	0	NA	NA	-1	-1	NA	-1	-1
215	-0.139898196	-1	1	-1	-1	1	1	NA	NA	-1	-1	NA	-1	-1	NA	NA	1	-1	NA	NA	NA	1	NA	NA	0	1	NA	NA	1	NA	NA	NA	NA	-1	-1	NA	NA	NA	NA	1	1	-1	-1	NA	0	-1	-1	-1	-1
216	-0.729530965	NA	NA	-1	NA	NA	NA	NA	NA	NA	NA	NA	NA	NA	NA	NA	NA	NA	NA	NA	NA	NA	NA	NA	NA	NA	NA	NA	NA	NA	NA	NA	NA	NA	NA	NA	NA	NA	NA	1	NA	1	NA	NA	NA	NA	NA	NA	NA
217	-0.170483175	NA	1	NA	NA	NA	NA	NA	NA	-1	-1	NA	1	0	NA	NA	1	1	0	NA	-1	NA	NA	NA	NA	NA	NA	NA	NA	NA	NA	NA	NA	-1	NA	NA	NA	NA	NA	NA	NA	NA	NA	NA	1	NA	NA	NA	NA
218	-0.091187619	NA	NA	NA	1	1	NA	NA	1	NA	NA	NA	-1	-1	0	NA	-1	0	-1	NA	-1	-1	-1	-1	1	-1	-1	-1	NA	NA	NA	NA	0	NA	NA	NA	1	NA	NA	1	NA	NA	NA	-1	-1	NA	1	1	0
219	-0.115876976	NA	1	NA	NA	NA	NA	NA	1	1	1	NA	NA	NA	1	1	NA	NA	1	NA	NA	NA	NA	NA	NA	NA	NA	NA	NA	NA	NA	NA	NA	NA	NA	NA	NA	NA	NA	NA	NA	NA	NA	NA	NA	-1	NA	NA	NA
220	-0.555173357	NA	-1	NA	-1	NA	NA	NA	NA	NA	NA	NA	NA	NA	NA	NA	NA	NA	NA	NA	NA	-1	NA	1	NA	1	NA	NA	NA	NA	NA	-1	NA	NA	1	NA	NA	NA	1	NA	NA	NA	NA	-1	NA	NA	NA	NA	NA
221	-0.636363513	NA	-1	NA	1	-1	NA	NA	1	NA	NA	NA	1	NA	-1	NA	NA	NA	-1	NA	NA	NA	NA	NA	-1	NA	NA	NA	NA	NA	NA	NA	NA	NA	-1	NA	NA	NA	NA	1	NA	NA	NA	-1	1	-1	NA	1	NA
222	-0.551671794	-1	1	-1	NA	NA	-1	-1	NA	1	-1	NA	-1	-1	NA	0	1	NA	-1	-1	1	-1	-1	-1	-1	0	NA	NA	1	NA	-1	NA	1	-1	NA	1	NA	1	1	1	-1	NA	NA	NA	NA	NA	NA	-1	-1
223	-0.531806316	-1	1	-1	NA	NA	NA	NA	NA	NA	NA	NA	-1	1	NA	NA	-1	NA	-1	NA	1	1	NA	NA	NA	1	1	NA	1	NA	1	NA	NA	NA	NA	NA	NA	NA	NA	1	NA	1	NA	NA	NA	NA	NA	NA	0
224	-0.55762488	NA	NA	NA	NA	NA	NA	NA	NA	NA	NA	NA	-1	NA	NA	NA	NA	NA	-1	NA	1	1	NA	NA	-1	NA	NA	NA	1	NA	NA	NA	NA	NA	-1	NA	NA	NA	1	NA	NA	NA	NA	NA	NA	NA	NA	NA	NA
225	-0.502097925	NA	NA	-1	1	NA	NA	NA	NA	-1	-1	NA	-1	NA	NA	NA	NA	NA	NA	1	NA	NA	NA	NA	NA	NA	1	-1	-1	1	NA	-1	-1	-1	NA	NA	NA	NA	1	1	NA	NA	NA	NA	1	NA	NA	1	NA
226	-0.115876976	NA	NA	NA	NA	NA	NA	NA	NA	1	NA	NA	-1	NA	NA	NA	NA	NA	-1	NA	NA	1	NA	NA	NA	NA	NA	NA	NA	NA	NA	NA	NA	NA	NA	NA	NA	NA	NA	NA	NA	NA	NA	NA	-1	NA	1	NA	NA
227	-0.216868101	NA	NA	NA	NA	NA	1	NA	NA	NA	NA	NA	-1	1	1	NA	-1	NA	-1	-1	1	1	NA	NA	NA	NA	NA	NA	NA	-1	NA	NA	NA	NA	NA	NA	NA	-1	NA	NA	NA	NA	-1	NA	NA	NA	NA	NA	NA
228	-0.014923569	1	-1	-1	NA	NA	1	NA	NA	NA	-1	NA	0	1	1	NA	0	NA	-1	1	-1	1	NA	-1	-1	0	-1	1	1	NA	-1	NA	NA	-1	NA	1	1	0	NA	NA	NA	NA	-1	1	-1	NA	-1	NA	1
229	0.000871669	NA	NA	NA	NA	NA	NA	1	NA	1	NA	NA	NA	NA	NA	NA	NA	NA	1	NA	NA	1	NA	NA	NA	NA	NA	NA	NA	NA	NA	NA	1	NA	NA	NA	NA	NA	NA	NA	1	NA	1	1	NA	1	NA	NA	1
230	-0.219211078	NA	NA	NA	NA	1	1	NA	1	NA	NA	-1	-1	1	1	NA	NA	NA	-1	-1	NA	1	NA	1	NA	NA	NA	1	1	NA	NA	NA	NA	-1	NA	NA	NA	NA	1	NA	1	-1	NA	NA	1	NA	1	NA	-1
231	-0.419247049	1	NA	NA	0	NA	-1	NA	NA	NA	NA	-1	-1	-1	NA	1	NA	1	-1	NA	1	1	1	NA	NA	NA	NA	NA	NA	NA	NA	NA	NA	-1	NA	-1	1	NA	1	1	NA	NA	NA	1	NA	NA	NA	-1	NA
232	-0.272631896	-1	1	1	0	NA	-1	NA	1	-1	0	-1	-1	NA	NA	1	NA	1	-1	-1	1	1	1	1	0	-1	NA	-1	1	-1	NA	NA	NA	1	-1	1	0	NA	1	1	-1	1	NA	-1	1	1	0	-1	0
233	-0.146838923	NA	-1	-1	NA	NA	NA	1	NA	-1	1	NA	1	1	NA	NA	NA	NA	0	NA	NA	NA	NA	-1	NA	1	NA	NA	1	NA	NA	NA	NA	NA	NA	-1	NA	NA	NA	NA	1	-1	NA	NA	-1	1	NA	NA	NA
234	-0.496772708	1	1	-1	NA	1	NA	1	NA	NA	-1	NA	-1	NA	-1	NA	-1	1	-1	1	NA	1	1	-1	1	0	NA	NA	1	NA	NA	NA	1	NA	NA	-1	-1	-1	NA	1	NA	NA	1	NA	NA	NA	-1	NA	1
235	-0.067526041	NA	NA	NA	NA	NA	NA	NA	NA	NA	NA	NA	-1	NA	NA	NA	NA	NA	NA	NA	NA	NA	NA	NA	NA	NA	NA	NA	NA	NA	NA	NA	NA	NA	NA	NA	NA	NA	NA	NA	NA	NA	NA	NA	NA	NA	NA	NA	NA
236	0.103359687	NA	NA	NA	NA	NA	NA	NA	NA	1	NA	NA	NA	NA	NA	NA	NA	NA	1	NA	NA	NA	NA	NA	NA	NA	NA	1	1	NA	NA	NA	NA	NA	NA	NA	NA	NA	NA	NA	NA	NA	NA	1	NA	NA	NA	NA	NA
237	-0.366644576	NA	1	NA	-1	1	NA	1	NA	NA	-1	NA	-1	NA	1	1	1	NA	0	NA	NA	1	NA	NA	1	NA	NA	NA	NA	NA	0	NA	-1	-1	-1	1	-1	NA	1	0	-1	1	NA	NA	-1	NA	1	0	1
238	-0.127887586	NA	1	-1	1	1	0	NA	-1	NA	NA	NA	-1	1	NA	NA	-1	NA	0	NA	NA	1	NA	NA	1	NA	1	-1	-1	1	-1	1	NA	1	NA	NA	0	1	NA	-1	0	-1	NA	-1	NA	-1	1	NA	1
239	-0.493045966	NA	1	-1	1	NA	1	NA	-1	0	NA	NA	-1	NA	NA	NA	NA	NA	-1	NA	-1	0	NA	-1	NA	0	NA	NA	NA	-1	NA	1	1	NA	NA	NA	-1	1	NA	NA	NA	NA	0	NA	NA	NA	NA	NA	0
240	-0.339406885	NA	0	-1	NA	NA	NA	NA	NA	-1	0	1	-1	NA	NA	1	NA	NA	-1	NA	NA	1	NA	-1	NA	1	-1	NA	NA	NA	0	NA	-1	NA	NA	-1	1	NA	NA	1	1	NA	-1	0	NA	NA	NA	NA	0
241	-0.272971193	NA	1	-1	1	1	-1	0	-1	-1	0	NA	1	-1	0	0	-1	1	-1	NA	0	1	0	1	NA	1	-1	1	1	NA	1	NA	0	NA	1	1	1	NA	1	1	-1	1	1	1	-1	1	1	0	1
242	-0.074732305	-1	1	NA	NA	NA	NA	1	NA	NA	NA	NA	-1	NA	1	1	-1	-1	1	NA	NA	NA	1	NA	NA	-1	1	1	NA	NA	1	1	0	-1	NA	NA	0	-1	NA	1	NA	NA	1	NA	-1	NA	NA	1	NA
243	-0.775842876	-1	NA	-1	1	NA	-1	NA	-1	-1	NA	1	-1	0	NA	-1	NA	-1	NA	1	0	NA	0	NA	-1	NA	0	1	-1	0	NA	-1	-1	1	NA	0	NA	1	NA	1	NA	1	NA	NA	NA	NA	NA	-1	NA
244	-0.281332781	NA	1	NA	-1	NA	NA	NA	NA	NA	1	NA	NA	-1	NA	NA	NA	1	NA	NA	NA	1	0	NA	-1	0	NA	NA	0	-1	-1	1	NA	NA	NA	NA	NA	-1	1	NA	NA	1	-1	NA	NA	NA	NA	NA	-1
245	-0.172818178	NA	NA	NA	NA	NA	NA	NA	NA	NA	NA	NA	-1	NA	NA	-1	NA	NA	NA	NA	NA	NA	NA	NA	NA	NA	NA	NA	NA	NA	NA	NA	NA	NA	-1	1	NA	NA	NA	NA	NA	NA	NA	NA	NA	NA	NA	NA	NA
246	-0.441245752	NA	1	-1	NA	NA	1	NA	NA	-1	NA	NA	-1	NA	1	0	1	-1	-1	NA	NA	0	0	-1	1	1	0	1	NA	NA	-1	1	NA	NA	-1	NA	NA	0	NA	1	1	0	0	-1	NA	1	-1	-1	NA
247	-0.356638273	0	0	1	NA	1	0	1	1	0	-1	NA	-1	NA	1	NA	0	NA	1	0	0	1	-1	-1	0	1	1	1	0	-1	1	NA	0	1	0	NA	1	-1	-1	1	0	1	1	-1	-1	1	1	-1	0
248	-0.549149058	-1	NA	NA	NA	NA	NA	NA	NA	NA	NA	NA	-1	NA	NA	NA	NA	NA	NA	NA	NA	1	NA	NA	NA	NA	NA	NA	NA	NA	1	NA	-1	1	1	NA	NA	NA	NA	1	NA	NA	NA	NA	1	NA	NA	NA	1
249	-0.487557663	NA	-1	-1	NA	1	NA	NA	NA	-1	NA	NA	NA	1	NA	NA	NA	NA	-1	NA	NA	NA	NA	NA	NA	NA	NA	NA	NA	NA	NA	NA	NA	NA	NA	NA	NA	NA	NA	NA	NA	NA	NA	NA	NA	NA	NA	NA	NA
250	-0.496144839	NA	NA	NA	-1	1	1	NA	NA	1	-1	1	-1	-1	NA	NA	NA	NA	NA	1	NA	0	NA	NA	-1	-1	1	NA	NA	-1	-1	NA	NA	-1	NA	1	NA	NA	NA	-1	1	NA	1	NA	0	NA	NA	-1	NA
251	-0.50878843	NA	1	NA	1	NA	NA	NA	NA	1	-1	1	-1	NA	1	NA	NA	NA	0	NA	NA	1	NA	NA	-1	NA	NA	-1	1	NA	NA	NA	NA	NA	-1	NA	NA	NA	NA	-1	NA	-1	1	NA	0	NA	1	NA	1
252	-0.169297794	NA	NA	NA	NA	NA	NA	NA	NA	-1	NA	NA	NA	-1	NA	NA	NA	-1	1	NA	NA	NA	NA	NA	-1	1	NA	NA	NA	NA	NA	NA	NA	NA	NA	NA	-1	NA	NA	NA	NA	NA	NA	NA	NA	NA	NA	NA	1
253	-0.531980894	-1	0	0	1	0	-1	1	-1	0	1	NA	-1	NA	1	NA	0	-1	-1	0	NA	0	0	1	-1	1	1	0	1	-1	NA	1	1	-1	-1	-1	0	-1	NA	1	1	1	-1	-1	NA	0	NA	NA	0
254	-0.795395026	NA	1	1	NA	NA	NA	1	NA	NA	NA	NA	-1	NA	NA	NA	NA	-1	-1	NA	NA	1	NA	NA	1	0	1	1	-1	-1	NA	-1	NA	NA	1	NA	NA	NA	1	1	-1	NA	NA	-1	NA	NA	NA	-1	NA
255	-0.582057401	-1	1	-1	1	-1	NA	NA	NA	NA	NA	1	-1	1	NA	0	NA	1	NA	1	NA	-1	1	-1	1	0	0	NA	-1	NA	NA	NA	NA	-1	NA	1	1	-1	NA	1	NA	1	-1	NA	NA	-1	NA	NA	-1
256	-0.588083986	NA	-1	NA	NA	NA	1	NA	-1	-1	-1	NA	NA	NA	NA	1	NA	1	NA	NA	1	1	-1	NA	NA	NA	-1	NA	0	1	NA	NA	NA	NA	-1	NA	1	1	NA	1	NA	NA	0	NA	-1	NA	-1	NA	-1
257	-0.141264127	-1	NA	NA	NA	NA	NA	NA	NA	NA	NA	NA	NA	NA	NA	NA	NA	1	-1	NA	NA	NA	NA	NA	NA	NA	-1	NA	NA	-1	NA	NA	NA	NA	NA	NA	NA	-1	NA	1	NA	NA	-1	NA	NA	NA	NA	1	NA
258	-0.537131533	NA	0	-1	-1	-1	-1	NA	NA	-1	-1	NA	-1	-1	NA	NA	1	1	1	-1	1	NA	NA	-1	0	0	NA	0	-1	1	NA	-1	0	NA	NA	-1	NA	NA	NA	1	0	-1	1	NA	NA	NA	NA	-1	NA
259	-0.555173357	-1	1	-1	NA	NA	NA	NA	1	-1	-1	NA	-1	1	NA	1	1	NA	-1	NA	1	-1	-1	NA	-1	1	1	-1	NA	NA	NA	-1	NA	NA	0	-1	NA	1	NA	1	NA	1	0	NA	-1	NA	1	-1	-1
260	-0.50878843	NA	1	-1	0	1	-1	1	NA	-1	-1	NA	-1	NA	1	-1	1	1	-1	NA	1	0	NA	-1	NA	NA	NA	1	NA	NA	1	-1	1	-1	NA	-1	NA	NA	1	1	0	0	0	NA	NA	NA	NA	NA	1
261	-0.032312556	-1	-1	NA	NA	NA	-1	NA	1	1	-1	NA	-1	1	NA	NA	1	1	NA	-1	1	1	1	-1	NA	NA	NA	NA	1	1	NA	NA	-1	-1	NA	0	NA	1	1	NA	-1	0	-1	-1	-1	0	1	NA	NA
262	-0.207200467	-1	0	-1	NA	-1	1	NA	NA	NA	NA	1	NA	NA	NA	NA	1	NA	1	1	NA	1	NA	-1	-1	NA	-1	1	1	NA	NA	NA	-1	NA	-1	-1	NA	NA	-1	1	1	NA	-1	0	-1	NA	NA	NA	1
263	-0.192500669	0	-1	1	NA	1	-1	NA	1	-1	-1	-1	-1	1	0	-1	1	NA	0	NA	NA	1	-1	-1	NA	1	NA	NA	-1	1	NA	NA	1	-1	NA	0	NA	1	1	1	NA	NA	NA	-1	-1	1	0	NA	NA
264	-0.115876976	NA	NA	-1	NA	NA	NA	NA	NA	1	-1	-1	NA	1	-1	NA	NA	NA	-1	NA	NA	NA	1	NA	NA	NA	NA	NA	-1	-1	-1	NA	1	NA	NA	NA	NA	NA	NA	NA	-1	NA	NA	-1	NA	NA	NA	NA	NA
265	0.082502228	-1	1	1	-1	NA	NA	NA	-1	1	NA	NA	1	-1	1	NA	-1	1	NA	-1	1	1	NA	1	NA	1	1	NA	0	NA	-1	-1	NA	1	0	0	-1	-1	1	1	NA	NA	NA	-1	-1	NA	1	-1	1
266	-0.014923569	NA	1	-1	0	-1	1	NA	1	-1	-1	1	-1	NA	1	0	-1	-1	0	0	0	-1	1	-1	1	0	-1	NA	1	-1	-1	NA	NA	1	1	-1	0	-1	NA	-1	1	0	NA	NA	1	-1	1	0	1
267	-0.021141378	-1	NA	-1	NA	-1	-1	0	NA	0	0	NA	1	NA	-1	-1	-1	-1	0	NA	-1	NA	NA	NA	NA	1	NA	1	NA	0	NA	1	0	-1	-1	1	NA	1	NA	NA	NA	1	1	NA	NA	NA	NA	0	1
268	-0.321691123	NA	1	-1	1	1	0	NA	NA	-1	NA	1	NA	NA	NA	NA	-1	1	-1	1	1	1	1	NA	NA	0	0	NA	-1	1	NA	NA	NA	-1	NA	NA	1	-1	-1	1	1	1	-1	NA	-1	NA	NA	1	NA
269	-0.078423886	NA	1	-1	-1	NA	-1	1	NA	0	1	1	0	NA	1	NA	NA	NA	-1	NA	-1	1	NA	-1	-1	NA	-1	-1	1	NA	-1	-1	NA	NA	-1	1	NA	1	1	NA	1	NA	1	NA	-1	-1	1	NA	NA
270	-0.002912959	-1	NA	NA	-1	NA	NA	NA	NA	NA	NA	NA	-1	0	NA	-1	NA	NA	-1	NA	NA	-1	NA	NA	NA	-1	NA	NA	-1	1	-1	NA	NA	-1	1	NA	-1	NA	1	NA	NA	NA	NA	NA	-1	NA	1	NA	1
271	-0.124808812	-1	NA	NA	-1	1	NA	1	1	NA	-1	NA	1	1	-1	NA	NA	NA	-1	1	1	0	1	NA	1	1	-1	NA	NA	1	NA	NA	NA	1	-1	1	NA	NA	1	NA	-1	-1	-1	1	NA	-1	NA	0	-1
272	-0.091187619	NA	1	-1	1	1	-1	NA	-1	0	NA	NA	-1	1	NA	1	NA	1	-1	NA	1	1	1	NA	NA	1	NA	NA	-1	1	-1	NA	NA	NA	NA	NA	1	NA	NA	1	-1	1	NA	-1	NA	-1	NA	NA	-1
273	-0.469140653	NA	NA	NA	1	NA	NA	NA	NA	-1	NA	NA	NA	NA	1	-1	NA	NA	NA	NA	NA	NA	NA	NA	1	NA	1	NA	NA	NA	NA	NA	1	NA	1	NA	NA	1	NA	NA	NA	NA	NA	NA	NA	-1	NA	NA	NA
274	-0.219211078	1	1	1	-1	1	0	1	1	-1	0	-1	-1	-1	1	1	-1	1	-1	0	0	0	0	1	0	0	0	0	1	1	0	NA	0	-1	-1	1	0	0	0	1	1	-1	1	-1	1	0	1	0	0
275	-0.431257659	NA	-1	NA	NA	NA	NA	NA	NA	NA	NA	-1	NA	NA	NA	NA	NA	NA	NA	NA	NA	NA	NA	NA	NA	NA	NA	NA	NA	NA	NA	NA	NA	NA	NA	NA	NA	NA	NA	NA	NA	NA	NA	NA	NA	NA	NA	NA	NA
276	-0.055515431	NA	NA	NA	-1	NA	NA	NA	NA	NA	1	1	-1	1	NA	NA	NA	-1	-1	1	NA	1	1	NA	1	NA	NA	NA	NA	-1	NA	NA	NA	NA	1	-1	NA	-1	NA	NA	NA	NA	NA	-1	NA	1	NA	NA	1
277	-0.032749524	NA	1	NA	-1	NA	NA	NA	NA	NA	NA	NA	NA	-1	NA	NA	NA	NA	NA	NA	-1	NA	NA	NA	NA	1	NA	NA	1	NA	NA	NA	NA	-1	NA	1	NA	NA	1	NA	NA	NA	NA	NA	NA	NA	NA	NA	-1
278	-0.207200467	-1	1	-1	NA	NA	NA	NA	1	NA	-1	-1	-1	1	NA	-1	-1	1	-1	0	0	1	NA	NA	NA	NA	NA	1	1	-1	NA	NA	NA	-1	NA	-1	1	NA	NA	NA	1	NA	1	-1	1	NA	1	1	0
279	-0.31261897	NA	NA	-1	NA	NA	-1	1	NA	1	NA	-1	1	NA	1	NA	1	NA	NA	-1	NA	1	-1	-1	NA	1	NA	NA	1	1	NA	NA	NA	NA	NA	NA	-1	-1	1	NA	NA	1	NA	NA	-1	NA	NA	0	-1
280	-0.051263893	-1	1	-1	NA	NA	NA	NA	NA	NA	-1	1	-1	-1	NA	1	NA	NA	0	NA	1	1	NA	-1	NA	NA	NA	1	NA	1	NA	NA	0	-1	0	1	-1	-1	NA	1	NA	NA	1	NA	-1	NA	NA	-1	-1
281	-0.91597731	NA	-1	NA	-1	NA	NA	NA	NA	NA	-1	NA	-1	NA	NA	-1	NA	1	-1	NA	0	NA	-1	NA	NA	-1	-1	NA	1	NA	-1	NA	-1	NA	NA	NA	NA	NA	1	1	NA	1	NA	NA	-1	1	NA	NA	NA
282	-0.245374298	-1	1	1	1	-1	0	NA	1	NA	NA	1	1	-1	NA	NA	-1	0	-1	NA	NA	-1	1	-1	NA	NA	NA	0	-1	1	1	-1	NA	0	-1	NA	NA	-1	1	NA	NA	1	1	0	0	NA	-1	-1	0
283	-0.30897222	-1	0	-1	NA	NA	NA	NA	1	NA	NA	NA	NA	NA	NA	-1	NA	NA	-1	-1	1	1	NA	NA	NA	NA	1	NA	NA	NA	NA	NA	NA	0	-1	NA	NA	0	1	1	NA	NA	1	NA	-1	NA	NA	NA	-1
284	-0.939733586	1	-1	NA	1	NA	NA	0	NA	NA	NA	NA	-1	NA	1	-1	-1	0	-1	0	NA	NA	NA	-1	1	-1	-1	NA	NA	1	NA	-1	NA	NA	-1	1	1	NA	NA	NA	NA	1	NA	NA	0	-1	1	1	1
285	-0.613151836	1	1	-1	NA	NA	NA	NA	NA	1	-1	NA	-1	-1	1	1	-1	NA	-1	NA	-1	NA	-1	NA	0	NA	-1	NA	1	NA	NA	NA	NA	0	NA	NA	NA	NA	NA	NA	NA	NA	NA	NA	NA	-1	-1	NA	NA
286	-0.775842876	1	1	-1	NA	NA	-1	NA	-1	0	-1	NA	-1	-1	NA	NA	0	NA	-1	NA	0	1	NA	-1	-1	-1	1	-1	1	NA	NA	NA	1	NA	1	0	0	1	NA	NA	-1	NA	0	NA	NA	0	-1	1	-1
287	-0.578118228	NA	1	-1	NA	1	NA	NA	NA	1	0	NA	-1	-1	NA	NA	1	-1	-1	NA	-1	1	NA	-1	NA	1	NA	-1	NA	NA	1	NA	1	NA	NA	1	0	1	-1	NA	-1	NA	NA	0	NA	NA	-1	1	NA
288	-0.775842876	1	1	-1	NA	NA	-1	NA	-1	0	1	NA	-1	1	NA	NA	1	1	-1	NA	-1	1	-1	-1	NA	1	NA	-1	1	NA	NA	-1	0	NA	NA	0	1	NA	NA	1	NA	NA	NA	NA	NA	NA	NA	-1	0
289	-0.453398189	1	1	NA	NA	NA	-1	NA	NA	NA	NA	NA	-1	-1	NA	1	-1	NA	0	NA	-1	1	1	NA	NA	NA	1	NA	1	NA	-1	NA	NA	NA	1	1	NA	NA	-1	NA	NA	1	-1	-1	NA	NA	-1	NA	1
290	-0.496772708	1	1	NA	1	NA	NA	NA	NA	1	NA	NA	NA	1	NA	NA	NA	1	-1	1	1	-1	-1	-1	NA	NA	NA	1	1	NA	NA	NA	NA	NA	NA	NA	NA	1	NA	1	NA	NA	NA	NA	NA	NA	NA	1	1
291	-0.613151836	0	1	-1	0	1	1	1	1	0	1	NA	-1	0	1	-1	NA	1	-1	1	1	-1	1	1	1	0	-1	0	-1	NA	1	-1	1	-1	-1	-1	1	1	1	1	NA	-1	NA	-1	1	NA	NA	1	0
292	-0.709037617	NA	NA	NA	NA	NA	-1	NA	NA	NA	NA	NA	-1	NA	NA	1	NA	1	-1	-1	NA	1	NA	NA	NA	NA	1	-1	-1	1	NA	NA	-1	-1	-1	1	NA	NA	NA	1	NA	1	NA	0	NA	NA	NA	NA	-1
293	-0.47627936	-1	NA	-1	NA	0	1	1	NA	0	-1	NA	-1	1	NA	1	NA	1	-1	NA	1	-1	1	1	0	-1	0	0	-1	NA	0	-1	NA	0	NA	1	1	NA	1	1	1	1	NA	-1	1	-1	-1	1	0
294	-0.032312556	NA	-1	NA	NA	NA	NA	NA	NA	NA	1	NA	NA	NA	NA	NA	NA	NA	-1	NA	NA	1	NA	NA	NA	NA	NA	NA	NA	NA	NA	NA	-1	NA	NA	NA	NA	NA	1	1	NA	NA	-1	1	NA	NA	NA	NA	NA
295	-0.590701767	NA	NA	NA	NA	NA	NA	NA	NA	1	NA	NA	-1	1	NA	NA	NA	NA	1	1	NA	1	-1	NA	NA	NA	NA	NA	-1	NA	1	NA	NA	1	1	NA	NA	-1	NA	NA	NA	NA	NA	NA	-1	-1	-1	NA	NA
296	-0.210130952	NA	1	NA	NA	NA	NA	NA	NA	NA	NA	NA	-1	NA	NA	NA	0	NA	-1	NA	1	1	NA	NA	1	NA	NA	NA	-1	NA	NA	NA	NA	NA	NA	NA	NA	NA	NA	NA	NA	NA	NA	NA	NA	NA	NA	NA	NA
297	-0.089984912	NA	NA	NA	-1	NA	NA	NA	1	1	-1	NA	-1	0	NA	NA	NA	NA	NA	NA	NA	1	NA	1	NA	-1	-1	NA	0	NA	1	NA	-1	NA	-1	1	NA	-1	1	1	1	NA	1	-1	1	NA	NA	NA	NA
298	-0.207200467	NA	1	NA	NA	NA	NA	NA	NA	1	NA	NA	NA	NA	NA	NA	NA	NA	NA	NA	NA	1	NA	NA	NA	NA	NA	NA	NA	NA	NA	NA	1	NA	NA	1	NA	NA	NA	NA	NA	NA	NA	NA	NA	NA	NA	NA	NA
299	-0.445957458	NA	1	NA	NA	NA	NA	1	NA	1	NA	NA	-1	1	NA	1	NA	1	NA	NA	NA	1	NA	NA	NA	NA	NA	NA	NA	1	NA	NA	NA	NA	NA	1	1	NA	NA	NA	NA	NA	NA	NA	1	NA	1	NA	NA
300	-0.469853503	NA	1	1	NA	NA	NA	1	NA	1	NA	1	-1	1	1	1	NA	NA	1	1	NA	NA	-1	NA	NA	NA	-1	1	-1	0	NA	NA	NA	-1	0	NA	1	NA	1	NA	1	NA	NA	NA	-1	1	-1	-1	NA
301	-0.545040022	NA	1	NA	1	NA	NA	1	NA	NA	1	NA	-1	NA	NA	NA	1	-1	1	NA	NA	1	NA	NA	NA	NA	NA	-1	1	NA	NA	NA	NA	NA	1	NA	NA	NA	1	NA	NA	NA	1	-1	NA	NA	0	NA	1
302	-0.091187619	NA	1	-1	-1	NA	-1	1	1	0	-1	-1	-1	-1	NA	1	0	0	-1	1	-1	1	1	-1	0	1	-1	1	NA	1	-1	NA	NA	1	0	1	-1	NA	1	NA	1	1	-1	NA	-1	1	0	NA	-1
303	-0.439016731	-1	1	1	1	0	NA	1	1	-1	-1	-1	1	NA	NA	-1	1	NA	-1	NA	NA	1	1	1	NA	1	NA	-1	1	0	0	NA	NA	-1	-1	1	1	-1	1	1	0	1	NA	0	1	-1	0	1	1
304	-0.373585303	NA	NA	NA	NA	NA	NA	NA	NA	NA	NA	NA	NA	NA	NA	NA	NA	NA	-1	NA	NA	NA	NA	NA	NA	NA	NA	NA	NA	NA	NA	NA	NA	NA	NA	NA	NA	NA	NA	NA	NA	NA	NA	NA	NA	NA	NA	NA	NA
305	-0.188249131	NA	1	-1	NA	NA	NA	NA	NA	0	NA	NA	NA	NA	NA	NA	1	NA	0	NA	1	1	NA	-1	NA	-1	NA	NA	-1	NA	NA	NA	NA	1	1	-1	NA	1	NA	NA	1	-1	NA	1	NA	-1	NA	NA	NA
306	-0.21495954	NA	NA	NA	NA	NA	NA	NA	NA	-1	NA	NA	NA	NA	NA	NA	NA	NA	NA	NA	NA	1	NA	NA	NA	NA	NA	NA	NA	NA	NA	NA	NA	NA	NA	NA	NA	NA	NA	1	NA	NA	NA	NA	1	NA	NA	NA	NA
307	-0.22697015	0	1	1	NA	NA	0	NA	NA	NA	1	-1	-1	NA	NA	-1	NA	-1	-1	-1	1	1	NA	1	1	0	NA	NA	1	NA	NA	NA	NA	1	NA	-1	1	NA	NA	NA	-1	1	1	0	1	-1	1	NA	-1
308	-0.193675638	NA	1	NA	NA	NA	NA	NA	NA	NA	NA	NA	-1	NA	NA	NA	NA	NA	-1	NA	NA	1	NA	NA	NA	NA	NA	NA	NA	NA	NA	NA	-1	-1	NA	NA	NA	NA	NA	NA	NA	NA	NA	NA	NA	NA	NA	NA	NA
309	-0.204104367	NA	1	-1	NA	NA	NA	1	NA	1	NA	NA	-1	NA	NA	NA	NA	NA	NA	1	-1	1	NA	NA	NA	NA	1	NA	NA	NA	NA	NA	NA	NA	NA	NA	NA	NA	NA	NA	NA	NA	NA	NA	NA	1	NA	NA	NA
310	0.036827866	-1	1	-1	0	1	0	1	-1	-1	0	NA	-1	1	NA	0	0	1	0	1	1	1	-1	1	1	NA	0	-1	0	1	0	1	0	0	0	1	0	1	1	0	0	0	1	NA	NA	NA	0	1	1
311	-0.390557948	0	1	-1	NA	1	0	1	1	0	0	1	-1	0	-1	1	0	1	-1	NA	1	1	0	-1	-1	-1	-1	0	1	1	1	-1	NA	NA	0	0	1	0	NA	1	0	0	0	1	1	1	NA	-1	0
312	0.113356469	NA	1	-1	NA	-1	NA	-1	NA	-1	NA	NA	-1	-1	1	NA	NA	NA	-1	NA	1	1	NA	-1	-1	-1	NA	NA	1	-1	NA	NA	1	0	1	1	NA	-1	NA	NA	NA	NA	NA	-1	NA	NA	-1	1	-1
313	-0.078423886	NA	-1	-1	NA	NA	-1	-1	NA	1	NA	NA	-1	1	1	NA	NA	-1	NA	NA	1	0	NA	NA	NA	1	NA	NA	-1	NA	NA	NA	-1	-1	-1	NA	1	NA	NA	NA	-1	1	NA	1	NA	NA	NA	1	NA
314	-0.150346457	-1	1	-1	NA	NA	-1	-1	NA	1	NA	NA	-1	NA	NA	1	-1	NA	1	NA	NA	0	NA	-1	1	NA	0	NA	NA	NA	1	NA	-1	NA	NA	NA	NA	NA	NA	NA	0	NA	NA	NA	NA	NA	NA	NA	NA
315	-0.525956595	NA	0	-1	NA	NA	NA	1	1	NA	NA	NA	-1	-1	NA	-1	-1	1	0	NA	0	1	NA	NA	NA	1	NA	-1	0	NA	NA	NA	1	-1	-1	1	NA	NA	-1	1	NA	NA	NA	-1	NA	NA	NA	1	NA
316	-0.44666104	NA	NA	-1	NA	NA	NA	1	NA	NA	NA	NA	NA	1	1	NA	1	NA	0	NA	NA	1	NA	NA	1	1	NA	0	NA	NA	-1	NA	NA	NA	NA	NA	1	-1	1	NA	NA	NA	NA	-1	NA	NA	NA	1	NA
317	-0.333742006	NA	NA	-1	1	NA	-1	NA	NA	-1	NA	NA	-1	0	NA	NA	1	NA	-1	0	NA	-1	NA	NA	1	NA	1	1	0	1	1	-1	1	NA	-1	-1	0	NA	1	1	NA	NA	NA	NA	NA	NA	NA	NA	NA
318	-0.683219053	NA	-1	NA	NA	NA	NA	NA	NA	NA	NA	NA	NA	NA	NA	NA	NA	NA	-1	NA	NA	NA	1	NA	NA	NA	NA	NA	NA	NA	NA	NA	NA	NA	NA	NA	NA	NA	NA	NA	NA	NA	-1	NA	NA	NA	NA	NA	NA
319	-0.642232359	NA	-1	NA	NA	NA	NA	NA	NA	NA	NA	NA	-1	1	NA	NA	NA	NA	NA	NA	NA	NA	0	-1	-1	-1	NA	1	0	-1	NA	NA	1	-1	-1	0	1	-1	NA	1	NA	1	NA	-1	0	-1	1	NA	NA
320	-0.096925639	NA	NA	NA	NA	-1	NA	NA	NA	1	NA	NA	NA	NA	NA	NA	NA	NA	1	NA	NA	1	1	1	NA	NA	1	NA	NA	NA	NA	NA	NA	-1	NA	1	NA	NA	1	1	NA	NA	NA	NA	NA	NA	NA	NA	1
321	-0.335811433	-1	1	1	NA	-1	NA	NA	NA	NA	NA	NA	-1	1	NA	NA	-1	NA	-1	NA	NA	-1	1	NA	NA	-1	1	NA	1	NA	NA	NA	NA	NA	-1	1	NA	-1	NA	NA	NA	1	NA	NA	-1	1	NA	NA	NA
322	-0.24977873	0	1	-1	-1	0	0	NA	1	0	0	1	-1	0	0	NA	1	-1	0	1	-1	0	-1	NA	1	1	-1	1	1	-1	1	NA	-1	-1	-1	0	-1	0	1	1	1	NA	0	0	-1	1	NA	NA	NA
323	-0.208487495	NA	1	-1	NA	NA	NA	NA	NA	-1	-1	1	-1	NA	-1	NA	1	1	-1	-1	1	1	NA	NA	1	-1	-1	NA	0	1	0	NA	-1	NA	-1	-1	0	NA	NA	NA	-1	1	1	NA	NA	1	NA	1	-1
324	-0.472667867	NA	NA	NA	NA	NA	NA	NA	NA	NA	NA	NA	NA	NA	NA	1	NA	NA	NA	1	NA	NA	NA	NA	1	NA	NA	1	NA	NA	NA	NA	NA	NA	1	NA	NA	NA	NA	1	-1	NA	-1	NA	-1	-1	NA	NA	NA
325	-0.051263893	NA	1	NA	NA	-1	NA	NA	NA	NA	-1	NA	-1	NA	1	NA	NA	NA	-1	-1	NA	-1	NA	1	-1	NA	NA	NA	1	NA	NA	NA	-1	1	-1	1	-1	NA	NA	NA	NA	1	-1	NA	-1	-1	NA	NA	NA
326	-0.310326362	NA	-1	NA	NA	NA	-1	NA	NA	NA	-1	NA	NA	NA	NA	1	NA	NA	-1	NA	1	-1	NA	NA	NA	1	NA	NA	1	-1	1	NA	1	NA	NA	NA	NA	NA	NA	1	NA	NA	-1	NA	-1	NA	NA	1	NA
327	-0.522591272	NA	1	1	NA	NA	-1	NA	NA	-1	NA	NA	-1	NA	NA	NA	0	NA	-1	NA	1	0	-1	1	NA	-1	1	1	1	NA	NA	1	-1	1	NA	NA	NA	0	NA	1	1	NA	1	1	NA	NA	NA	NA	1
328	-0.627692097	0	1	-1	-1	NA	-1	1	-1	0	1	NA	-1	1	NA	NA	0	NA	-1	NA	1	1	1	1	-1	-1	NA	NA	0	NA	-1	1	1	-1	NA	1	1	1	-1	1	1	NA	1	NA	NA	NA	NA	1	0
329	-0.555173357	NA	1	-1	NA	NA	NA	1	1	0	1	NA	-1	NA	0	-1	NA	NA	0	1	1	-1	1	-1	-1	0	NA	-1	1	NA	NA	NA	NA	NA	-1	0	0	NA	NA	1	-1	NA	-1	NA	-1	NA	1	NA	1
330	-0.572165142	NA	1	-1	NA	-1	NA	1	1	0	-1	1	-1	0	-1	NA	1	NA	-1	NA	1	-1	NA	NA	1	-1	NA	1	1	NA	NA	-1	NA	NA	NA	-1	0	NA	1	1	NA	1	-1	NA	-1	1	-1	NA	-1
331	-0.169297794	NA	NA	NA	NA	NA	NA	NA	NA	NA	NA	NA	-1	NA	NA	NA	NA	NA	NA	NA	NA	1	NA	NA	NA	NA	NA	NA	NA	NA	NA	NA	1	NA	NA	1	NA	NA	NA	1	NA	NA	NA	NA	-1	NA	NA	NA	NA
332	-0.169297794	NA	1	-1	-1	NA	-1	NA	1	1	-1	-1	-1	-1	-1	1	NA	NA	NA	NA	1	1	NA	NA	1	-1	NA	NA	NA	NA	1	-1	NA	NA	NA	1	NA	NA	NA	1	-1	1	-1	NA	0	NA	1	NA	-1
333	0.043310227	NA	1	NA	NA	-1	NA	1	NA	NA	NA	NA	-1	1	1	NA	NA	NA	-1	NA	NA	1	NA	NA	NA	NA	NA	NA	NA	NA	NA	NA	-1	NA	NA	NA	NA	NA	NA	NA	NA	NA	NA	NA	1	NA	NA	-1	-1
334	0.011300399	NA	1	1	1	NA	NA	1	-1	NA	NA	NA	-1	1	NA	-1	1	1	-1	1	1	-1	NA	-1	-1	0	-1	NA	1	0	NA	NA	-1	NA	-1	1	NA	-1	1	1	-1	1	-1	NA	-1	NA	NA	-1	-1
335	-0.150336279	NA	NA	NA	NA	NA	NA	NA	NA	1	NA	NA	NA	NA	NA	NA	NA	NA	-1	NA	NA	NA	NA	NA	NA	NA	NA	NA	1	NA	NA	NA	NA	NA	NA	NA	NA	NA	NA	NA	NA	NA	NA	NA	-1	NA	NA	NA	NA
336	-0.169297794	NA	NA	NA	NA	NA	NA	NA	NA	NA	1	NA	-1	1	NA	NA	NA	NA	NA	NA	NA	NA	NA	NA	NA	NA	NA	NA	1	NA	NA	NA	NA	NA	NA	NA	NA	NA	NA	1	NA	NA	NA	NA	NA	NA	NA	NA	-1
337	-0.327923557	NA	1	-1	1	NA	NA	NA	NA	-1	1	NA	-1	-1	-1	NA	0	1	0	NA	NA	-1	NA	-1	NA	1	-1	NA	NA	NA	NA	NA	NA	NA	-1	NA	-1	1	NA	NA	NA	1	-1	-1	NA	NA	-1	NA	1
338	-0.650924226	-1	NA	NA	1	NA	1	NA	NA	0	NA	1	-1	NA	1	NA	NA	-1	NA	NA	-1	NA	NA	NA	NA	-1	NA	NA	NA	NA	NA	-1	NA	NA	NA	NA	NA	NA	NA	-1	-1	NA	1	1	NA	1	NA	NA	NA
339	-0.115876976	NA	1	NA	-1	NA	NA	1	NA	-1	NA	NA	-1	1	NA	NA	NA	NA	-1	NA	1	1	NA	-1	NA	1	1	NA	1	-1	NA	1	NA	NA	NA	NA	NA	NA	1	NA	NA	NA	NA	NA	1	NA	NA	NA	1
340	-0.296163656	-1	0	NA	-1	-1	NA	NA	1	-1	0	1	-1	0	NA	NA	1	1	-1	NA	-1	-1	NA	-1	0	1	NA	-1	1	NA	NA	-1	1	NA	1	-1	1	1	-1	NA	NA	1	0	1	NA	1	NA	-1	0
341	-0.773348751	NA	0	-1	-1	NA	-1	1	-1	0	NA	NA	-1	NA	NA	-1	NA	-1	NA	NA	1	1	1	NA	1	1	1	-1	1	NA	-1	1	-1	-1	-1	-1	1	NA	NA	NA	-1	1	NA	0	NA	-1	NA	0	-1
342	-0.496737547	-1	1	-1	-1	NA	NA	NA	-1	NA	NA	NA	-1	1	NA	-1	1	NA	0	NA	NA	1	-1	-1	-1	NA	1	-1	1	1	-1	NA	-1	NA	NA	0	-1	-1	-1	NA	NA	NA	NA	-1	-1	0	1	0	NA
343	-0.188249131	NA	1	-1	-1	NA	NA	-1	NA	1	NA	NA	1	NA	0	NA	-1	NA	-1	1	1	1	NA	NA	NA	-1	-1	-1	NA	NA	NA	-1	-1	NA	NA	-1	NA	NA	1	NA	0	0	0	-1	-1	NA	NA	NA	NA
344	0.076475643	0	1	-1	1	NA	NA	-1	NA	NA	-1	NA	0	NA	1	1	-1	1	-1	-1	1	1	NA	NA	1	0	-1	NA	0	NA	0	-1	NA	1	-1	1	1	-1	1	NA	NA	NA	1	NA	NA	NA	NA	NA	-1
345	-0.101177177	NA	1	-1	0	1	1	NA	1	-1	-1	NA	-1	NA	1	NA	-1	-1	-1	1	1	1	-1	NA	NA	-1	1	NA	-1	0	0	NA	NA	-1	NA	1	NA	NA	1	NA	1	1	0	1	NA	-1	NA	-1	0
346	-0.017612757	-1	1	NA	NA	-1	NA	NA	NA	NA	NA	NA	-1	NA	NA	NA	NA	NA	-1	1	NA	1	-1	NA	-1	1	1	NA	-1	-1	NA	NA	NA	NA	NA	NA	NA	0	1	NA	NA	NA	0	NA	NA	NA	NA	NA	NA
347	0.033952277	-1	NA	NA	NA	-1	NA	NA	NA	NA	-1	NA	0	NA	NA	NA	NA	NA	-1	-1	NA	1	1	NA	-1	NA	NA	NA	NA	NA	NA	-1	NA	NA	NA	NA	NA	NA	1	NA	-1	NA	NA	1	NA	1	NA	1	NA
348	-0.182639277	NA	1	-1	1	NA	NA	NA	-1	1	NA	NA	-1	NA	NA	NA	-1	NA	-1	NA	NA	-1	NA	NA	-1	NA	NA	NA	0	NA	NA	1	1	NA	NA	NA	NA	NA	NA	NA	NA	NA	NA	1	NA	1	-1	NA	-1
349	-0.51993001	NA	1	NA	NA	0	1	NA	1	NA	NA	-1	-1	NA	NA	NA	1	NA	NA	1	0	NA	NA	1	1	-1	NA	NA	1	NA	1	NA	NA	-1	-1	NA	-1	NA	NA	NA	0	NA	NA	1	1	NA	-1	-1	-1
350	-0.457968068	NA	NA	-1	NA	1	-1	NA	NA	NA	NA	-1	-1	1	1	NA	NA	0	-1	NA	0	1	NA	1	-1	-1	1	NA	1	NA	-1	NA	NA	-1	-1	-1	-1	1	-1	NA	-1	NA	NA	-1	NA	NA	-1	1	-1
351	-0.457968068	NA	NA	1	NA	NA	NA	NA	1	-1	NA	-1	-1	-1	NA	NA	NA	-1	-1	NA	-1	1	NA	1	1	-1	NA	NA	NA	NA	NA	NA	NA	NA	NA	1	NA	NA	NA	NA	NA	NA	NA	-1	1	-1	1	NA	-1
352	-0.718168898	1	NA	-1	-1	NA	NA	NA	NA	NA	-1	1	1	NA	NA	-1	1	-1	0	1	NA	-1	1	1	NA	-1	NA	NA	NA	0	NA	NA	0	-1	NA	1	NA	-1	NA	1	1	NA	1	NA	-1	NA	NA	1	1
353	-0.650924226	-1	1	-1	1	0	-1	0	-1	-1	0	NA	1	NA	0	NA	NA	0	-1	1	NA	1	1	1	1	0	1	1	NA	NA	NA	1	NA	-1	NA	-1	NA	1	0	-1	-1	1	NA	1	NA	-1	NA	-1	-1
354	-0.825416746	1	NA	-1	NA	NA	0	NA	-1	NA	NA	NA	1	-1	-1	-1	NA	1	-1	NA	1	NA	1	NA	1	-1	1	NA	1	1	NA	1	-1	-1	-1	-1	NA	NA	1	1	0	1	1	NA	-1	-1	1	0	-1
355	-0.860450354	NA	NA	NA	NA	NA	-1	NA	NA	-1	NA	NA	NA	1	NA	1	NA	NA	NA	NA	NA	NA	NA	NA	NA	NA	NA	NA	NA	NA	NA	NA	NA	NA	NA	NA	NA	NA	1	NA	NA	NA	NA	NA	NA	NA	NA	NA	NA
356	-0.627692097	NA	NA	-1	1	NA	NA	NA	NA	NA	NA	NA	NA	-1	NA	NA	NA	NA	-1	1	NA	NA	1	1	NA	1	NA	NA	1	NA	NA	NA	NA	NA	-1	NA	NA	NA	NA	-1	NA	NA	NA	NA	NA	NA	NA	NA	-1
357	-0.123636048	NA	NA	NA	NA	NA	NA	NA	NA	NA	NA	NA	NA	NA	NA	NA	-1	1	-1	NA	-1	NA	NA	NA	NA	NA	NA	NA	1	NA	NA	NA	1	NA	1	NA	NA	NA	NA	NA	NA	NA	NA	NA	NA	NA	-1	NA	NA
358	-0.141264127	NA	-1	NA	NA	NA	NA	NA	1	1	NA	NA	NA	NA	NA	0	-1	NA	-1	NA	NA	NA	NA	0	NA	-1	-1	NA	NA	1	NA	NA	-1	NA	-1	NA	1	NA	-1	1	NA	NA	-1	-1	-1	1	NA	NA	-1
359	-0.119227251	NA	1	-1	0	NA	NA	NA	NA	-1	NA	NA	1	1	-1	-1	NA	1	NA	0	1	1	-1	NA	NA	-1	1	NA	NA	NA	NA	NA	1	NA	1	NA	1	NA	NA	1	NA	NA	NA	-1	-1	NA	1	NA	NA
360	0.042854451	-1	1	-1	0	0	-1	1	NA	-1	-1	1	1	0	1	0	1	0	-1	1	1	1	-1	1	-1	0	0	1	0	0	0	1	1	-1	-1	0	0	0	0	1	NA	0	-1	0	-1	-1	NA	0	0
[truncated: 1,966 more columns]
