# Supplementary material for: Imputation of Unordered Markers and the Impact on Genomic Selection Accuracy
Source: G3 (Bethesda). 2013 Mar 1;3(3):427–39. doi: 10.1534/g3.112.005363 (PMC3583451; doi:10.1534/g3.112.005363)
Supplement: Supporting Information [file supp_3.3.427_FileS6.zip]

Archive with 2 entries (2 files):
- ImputationExample.RData
- ImputationExample.R
