# Supplementary material for: Imputation of Unordered Markers and the Impact on Genomic Selection Accuracy
Source: G3 (Bethesda). 2013 Mar 1;3(3):427–39. doi: 10.1534/g3.112.005363 (PMC3583451; doi:10.1534/g3.112.005363)
Supplement: Supporting Information [file supp_3.3.427_FileS6.zip › ImputationExample.R]

##R code for imputing with random forest, k-nearest neightbors, expectation maximization, singular value decomposition, and mean imputation

####Load data; includes an example file and the functions for k-nearest neighbors imputation (kNNI), and mean imputation (MNI)
load("ImputationExample.RData")

#### list all the objects
ls()

#kNNI is the k-nearest neighbors imputation function
#MNI is the mean imputation function
#WW_VersionNA0 is the Cornell winter wheat original dataset
#WW_VersionNA70_rep1 is the Cornell winter wheat dataset with simulated mssing data; up to 70% missing per marker

####Install packages
install.packages("missForest",dependencies = TRUE) 
install.packages("rrBLUP",dependencies = TRUE) 
install.packages("bcv",dependencies = TRUE)

####Load packages
library(missForest)
library(rrBLUP)
library(bcv) 

####Implement functions to impute data
RFI_result= missForest(xmis=WW_VersionNA70_rep1, maxiter=10, ntree=100)$ximp
kNNI_result= kNNI(x=WW_VersionNA70_rep1, k=4)$x 
EMI_result= A.mat(X=WW_VersionNA70_rep1, impute.method = "EM", tol = 0.02, return.imputed = TRUE)$imputed
SVDI_result= impute.svd(x=WW_VersionNA70_rep1, k=19, maxiter = 10)$x
MNI_result= MNI(WW_VersionNA70_rep1) 

####View columns and rows 1-5 of the imputed matrices
RFI_result[1:5, 1:5]
kNNI_result[1:5, 1:5]
EMI_result[1:5, 1:5]
SVDI_result[1:5, 1:5]
MNI_result[1:5, 1:5]

####View columns and rows 1-5 of the original Cornell winter wheat dataset 
WW_VersionNA0[1:5, 1:5]

####View columns and rows 1-5 of the Cornell winter wheat dataset with simulated mssing data; up to 70% missing per marker
WW_VersionNA70_rep1[1:5, 1:5]
